# Supplementary material for: The effect of protecting women against economic shocks to fight HIV in Cameroon, Africa: The POWER randomised controlled trial
Source: PLoS Med. 2024 Oct 24;21(10):e1004355. doi: 10.1371/journal.pmed.1004355 (PMC11500901; doi:10.1371/journal.pmed.1004355)
Supplement: S1 Data — (XLSX) [file pmed.1004355.s005.xlsx]

## Sheet: Sheet1
couponid	wavenum	strata	both_attr	midline	treatment_blind	treatment	lw_post	commercial	transactional	chg_comm	age	experience	nation_cam	educ_1	educ_2	educ_3	educ_4	educ_5	educ_6	marital_1	marital_2	marital_3	marital_4	dep_num	dep_num_three	numchild	haschild	if_sick	visit_prof	visit_prof_dep1	visit_prof_dep2	visit_prof_dep3	visit_prof_dep4	visit_prof_dep5	visit_prof_dep6	visit_prof_dep7	visit_prof_dep	if_sick_dep1	if_sick_dep2	if_sick_dep3	if_sick_dep4	if_sick_dep5	if_sick_dep6	if_sick_dep7	if_sick_dep8	if_sick_dep9	if_sick_dep10	if_sick_dep11	if_sick_dep
111000	1. Baseline	1. Commercial	0	0	teal	0	0	1	0		44	70	1	0	1	0	0	0	0	1	0	0	0	2	0	2	1	1	0								0	1	1										1
111000	2. Midline	1. Commercial	0	1	teal	0		1	0		45	70	0							1	0	0	0	2	0		0	0									0	1	1										1
111000	3. Endline	1. Commercial	0	0	teal	0	1	1	0		45	70	0							1	0	0	0	2	0		0	1	1								0	1	1										1
111200	1. Baseline	1. Commercial	0	0	teal	0	0	1	0		31	48	1	0	0	1	0	0	0	1	0	0	0	3	1	2	1	0									0	0	0	0									0
111200	2. Midline	1. Commercial	0	1	teal	0		1	0		31	48	0							1	0	0	0	3	1		0	0									0												0
111200	3. Endline	1. Commercial	0	0	teal	0	1	1	0		31	48	0							1	0	0	0	3	1		0	0									0												0
111210	1. Baseline	1. Commercial	0	0	teal	0	0	1	0		19	24	0	0	0	1	0	0	0	1	0	0	0	8	1	0	1	0									0	1	0	0	0	0	0	0	0				1
111210	2. Midline	1. Commercial	0	1	teal	0		1	0		19	24	0							1	0	0	0	8	1		0	0									0												0
111210	3. Endline	1. Commercial	0	0	teal	0	1	1	0		19	24	0							1	0	0	0	14	1		0	0									0												0
111220	1. Baseline	1. Commercial	0	0	teal	0	0	1	0		29	36	1	0	0	1	0	0	0	1	0	0	0	1	0	0	0	1	1								0	0											0
111220	2. Midline	1. Commercial	0	1	teal	0		1	0		29	36	0							1	0	0	0	1	0		0	1	1								0	1											1
111220	3. Endline	1. Commercial	0	0	teal	0	1	1	0		29	36	0							1	0	0	0	2	0		0	1	1								0	1											1
111223	1. Baseline	1. Commercial	0	0	teal	0	0	1	0		31	48	1	0	1	0	0	0	0	1	0	0	0	3	1	3	1	0									0	0	0	0									0
111223	3. Endline	1. Commercial	0	0	teal	0	1	1	0		32	48	0							1	0	0	0	3	1		0	0									0		1										1
111232	1. Baseline	1. Commercial	0	0	magenta	1	0	1	0		49	24	1	0	0	1	0	0	0	0	1	0	0	6	1	6	0	1	1								0	0	0	0	0	0	1						1
111232	2. Midline	1. Commercial	0	1	magenta	1		1	0		49	24	0							0	0	0	0	9	1		0	0									0												0
111232	3. Endline	1. Commercial	0	0	magenta	1	1	1	0		49	24	0							0	0	0	0	9	1		0	0									0			1									1
111233	1. Baseline	1. Commercial	0	0	teal	0	0	1	0		25	36	1	0	1	0	0	0	0	1	0	0	0	2	0	1	1	1	1								0	0	0										0
111233	2. Midline	1. Commercial	0	1	teal	0		1	0		25	36	0							1	0	0	0	2	0		0	1	0								0												0
111233	3. Endline	1. Commercial	0	0	teal	0	1	1	0		25	36	0							1	0	0	0	2	0		0	1	1								0												0
112000	1. Baseline	1. Commercial	0	0	teal	0	0	1	0		23	12	1	0	0	0	1	0	0	1	0	0	0	2	0	0	0	1	1								0	0	0										0
112000	2. Midline	1. Commercial	0	1	teal	0		1	0		23	12	0							1	0	0	0	2	0		0	0									0												0
112000	3. Endline	1. Commercial	0	0	teal	0	1	1	0		23	12	0							1	0	0	0	2	0		0	0									0												0
112100	1. Baseline	1. Commercial	0	0	magenta	1	0	1	0			240	1	1	0	0	0	0	0	1	0	0	0	1	0	1	0	1	1								0	0											0
112100	2. Midline	1. Commercial	0	1	magenta	1		1	0			240	0							1	0	0	0	1	0		0	1	1								0												0
112100	3. Endline	1. Commercial	0	0	magenta	1	1	1	0		43	240	0							0	0	0	1	1	0		0	1	0								0												0
112120	1. Baseline	1. Commercial	0	0	magenta	1	0	1	0		52	180	1	0	1	0	0	0	0	1	0	0	0	7	1	4	1	1	0								0	0	0	0	0	0	0	0					0
112120	2. Midline	1. Commercial	0	1	magenta	1		1	0		52	180	0							1	0	0	0	8	1		0	1	1								0												0
112120	3. Endline	1. Commercial	0	0	magenta	1	1	1	0		52	180	0							1	0	0	0	8	1		0	0									0												0
112121	1. Baseline	1. Commercial	0	0	teal	0	0	1	0		37	72	1	1	0	0	0	0	0	0	1	0	0	4	1	3	1	0									0	0	0	0	0								0
112121	2. Midline	1. Commercial	0	1	teal	0		1	0		37	72	0							0	0	0	0	5	1		0	0									0												0
112121	3. Endline	1. Commercial	0	0	teal	0	1	1	0		37	72	0							0	1	0	0	4	1		0	0									0												0
112132	1. Baseline	1. Commercial	0	0	teal	0	0	1	0		19	6	1	0	0	0	1	0	0	1	0	0	0	1	0	0	0	1	0								0	1											1
112132	2. Midline	1. Commercial	0	1	teal	0		1	0		19	6	0							1	0	0	0	1	0		0	0									0												0
112132	3. Endline	1. Commercial	0	0	teal	0	1	1	0		19	6	0							1	0	0	0	1	0		0	1	1								0	1		1									1
112133	1. Baseline	1. Commercial	0	0	teal	0	0	1	0		56	216	1	1	0	0	0	0	0	0	0	1	0	6	1	2	1	0									0	0	0	0	0	0	0						0
112133	2. Midline	1. Commercial	0	1	teal	0		1	0		56	216	0							0	0	1	0	6	1		0	1	0								0	1	1										1
112133	3. Endline	1. Commercial	0	0	teal	0	1	1	0		56	216	0							0	0	1	0	8	1		0	1	0								0	1			1								1
112200	1. Baseline	1. Commercial	0	0	magenta	1	0	1	0		33	120	1	0	1	0	0	0	0	1	0	0	0	4	1	6	1	0									0	0	0	0	0								0
112200	2. Midline	1. Commercial	0	1	magenta	1		1	0		33	120	0							1	0	0	0	4	1		0	0									0												0
112200	3. Endline	1. Commercial	0	0	magenta	1	1	1	0		33	120	0							1	0	0	0	4	1		0	0									0			1									1
112220	1. Baseline	1. Commercial	0	0	teal	0	0	1	0		33	72	1	1	0	0	0	0	0	1	0	0	0	3	1	3	1	0									0	0	0	0									0
112220	2. Midline	1. Commercial	0	1	teal	0		1	0		33	72	0							1	0	0	0	3	1		0	1	1								0												0
112220	3. Endline	1. Commercial	0	0	teal	0	1	1	0		33	72	0							0	1	0	0	4	1		0	1	1								0	1											1
112300	1. Baseline	1. Commercial	0	0	teal	0	0	1	0		51	24	1	0	0	1	0	0	0	1	0	0	0	5	1	2	1	1	1								0	0	1	0	0	0							1
112300	2. Midline	1. Commercial	0	1	teal	0		1	0		51	24	0							1	0	0	0	5	1		0	1	1								0												0
112300	3. Endline	1. Commercial	0	0	teal	0	1	1	0		51	24	0							1	0	0	0	9	1		0	0									0												0
112310	1. Baseline	1. Commercial	0	0	teal	0	0	1	0		43	48	1	0	0	0	1	0	0	1	0	0	0	3	1	3	1	0									0	1	0	0									1
112310	2. Midline	1. Commercial	0	1	teal	0		1	0		43	48	0							1	0	0	0	3	1		0	0									0												0
112310	3. Endline	1. Commercial	0	0	teal	0	1	1	0		43	48	0							1	0	0	0	3	1		0	0									0		1										1
112311	1. Baseline	1. Commercial	1	0	magenta	1	0	1	0		47	84	1	0	1	0	0	0	0	1	0	0	0	5	1	3	1	0									0	0	0	0	0	0							0
112312	1. Baseline	1. Commercial	0	0	teal	0	0	1	0		23	12	1	0	0	0	1	0	0	1	0	0	0	6	1	0	1	0									0	0	0	0	0	0	0						0
112312	2. Midline	1. Commercial	0	1	teal	0	1	1	0		23	12	0							1	0	0	0	6	1		0	1	1								0		1										1
113000	1. Baseline	1. Commercial	0	0	magenta	1	0	1	0		44	156	1	1	0	0	0	0	0	1	0	0	0	2	0	2	1	1	1								0	1	0										1
113000	2. Midline	1. Commercial	0	1	magenta	1		1	0		44	156	0							1	0	0	0	2	0		0	0									0			1									1
113000	3. Endline	1. Commercial	0	0	magenta	1	1	1	0		44	156	0							1	0	0	0	3	1		0	1	1								0		1	1									1
113100	1. Baseline	1. Commercial	0	0	teal	0	0	1	0		22	60	1	0	0	0	1	0	0	1	0	0	0	1	0	0	0	1	1								0	0											0
113100	2. Midline	1. Commercial	0	1	teal	0		1	0		22	60	0							1	0	0	0	1	0		0	1	1								0	1											1
113100	3. Endline	1. Commercial	0	0	teal	0	1	1	0		22	60	0							1	0	0	0	1	0		0	1	1								0												0
113110	1. Baseline	1. Commercial	0	0	teal	0	0	1	0		24	96	1	0	0	0	1	0	0	1	0	0	0	2	0	1	1	0									0	1	0										1
113110	2. Midline	1. Commercial	0	1	teal	0		1	0		25	96	0							1	0	0	0	2	0		0	0									0	1	1										1
113110	3. Endline	1. Commercial	0	0	teal	0	1	1	0		25	96	0							1	0	0	0	2	0		0	0									0												0
113111	1. Baseline	1. Commercial	1	0	magenta	1	0	1	0		16	9	1	0	1	0	0	0	0	1	0	0	0	3	1	0	1	0									0	1	0	0									1
113120	1. Baseline	1. Commercial	0	0	teal	0	0	1	0		24	36	1	0	0	0	1	0	0	1	0	0	0	1	0	0	0	0									0	0											0
113120	2. Midline	1. Commercial	0	1	teal	0		1	0		24	36	0							1	0	0	0	2	0		0	1	1								0	1											1
113120	3. Endline	1. Commercial	0	0	teal	0	1	1	0		24	36	0							1	0	0	0	2	0		0	1	1								0												0
113123	1. Baseline	1. Commercial	0	0	teal	0	0	1	0		21	36	1	0	0	1	0	0	0	1	0	0	0	3	1	1	1	0									0	0	0	1									1
113123	2. Midline	1. Commercial	0	1	teal	0		1	0		21	36	0							0	1	0	0	4	1		0	1	1								0												0
113123	3. Endline	1. Commercial	0	0	teal	0	1	1	0		21	36	0							1	0	0	0	4	1		0	0									0			1									1
113130	1. Baseline	1. Commercial	0	0	teal	0	0	1	0		21	12	1	0	0	1	0	0	0	1	0	0	0	2	0	0	1	1	1								0	1	0										1
113130	2. Midline	1. Commercial	0	1	teal	0		1	0		21	12	0							1	0	0	0	2	0		0	0									0	1											1
113130	3. Endline	1. Commercial	0	0	teal	0	1	1	0		21	12	0							1	0	0	0	2	0		0	0									0		1										1
113131	1. Baseline	1. Commercial	0	0	magenta	1	0	1	0		19	12	1	0	0	1	0	0	0	1	0	0	0	1	0	0	1	0									0	0											0
113131	2. Midline	1. Commercial	0	1	magenta	1		1	0		18	12	0							1	0	0	0	2	0		0	0									0												0
113131	3. Endline	1. Commercial	0	0	magenta	1	1	1	0		18	12	0							1	0	0	0	2	0		0	0									0												0
113133	1. Baseline	1. Commercial	0	0	magenta	1	0	1	0		38	120	1	0	0	1	0	0	0	1	0	0	0	1	0	2	1	1	1								0	0											0
113133	2. Midline	1. Commercial	0	1	magenta	1		1	0		39	120	0							1	0	0	0	1	0		0	1	1								0	1											1
113133	3. Endline	1. Commercial	0	0	magenta	1	1	1	0		39	120	0							1	0	0	0	1	0		0	1	0								0												0
113200	1. Baseline	1. Commercial	0	0	teal	0	0	1	0		39	24	1	0	0	1	0	0	0	1	0	0	0	2	0	2	1	0									0	0	0										0
113200	2. Midline	1. Commercial	0	1	teal	0		1	0		39	24	0							1	0	0	0	3	1		0	0									0												0
113200	3. Endline	1. Commercial	0	0	teal	0	1	1	0		39	24	0							1	0	0	0	3	1		0	1	1								0												0
113210	1. Baseline	1. Commercial	0	0	magenta	1	0	1	0		30	12	1	0	0	1	0	0	0	1	0	0	0	1	0	1	1	0									0	0											0
113210	2. Midline	1. Commercial	0	1	magenta	1		1	0		30	12	0							1	0	0	0	1	0		0	1	1								0												0
113210	3. Endline	1. Commercial	0	0	magenta	1	1	1	0		30	12	0							1	0	0	0	2	0		0	1	1								0												0
113212	1. Baseline	1. Commercial	1	0	teal	0	0	1	0		30	48	1	0	0	1	0	0	0	1	0	0	0	7	1	3	1	0									0	1	1	0	1	0	0	0					1
113213	1. Baseline	1. Commercial	0	0	teal	0	0	1	0		34	84	1	0	1	0	0	0	0	1	0	0	0	5	1	4	1	0									0	0	0	0	0	0							0
113213	2. Midline	1. Commercial	0	1	teal	0		1	0		35	84	0							1	0	0	0	5	1		0	1	1								0												0
113213	3. Endline	1. Commercial	0	0	teal	0	1	1	0		35	84	0							0	1	0	0	6	1		0	0									0			1									1
113220	1. Baseline	1. Commercial	0	0	teal	0	0	1	0		41	60	1	0	0	0	1	0	0	1	0	0	0	2	0	2	1	0									0	0	0										0
113220	2. Midline	1. Commercial	0	1	teal	0		1	0		42	60	0							1	0	0	0	2	0		0	0									0												0
113220	3. Endline	1. Commercial	0	0	teal	0	1	1	0		42	60	0							0	0	0	0	2	0		0	1	1								0												0
113221	1. Baseline	1. Commercial	1	0	teal	0	0	1	0		24	120	1	1	0	0	0	0	0	1	0	0	0	3	1	1	1	0									0	0	0	0									0
113222	1. Baseline	1. Commercial	0	0	teal	0	0	1	0		49	14	1	0	1	0	0	0	0	0	0	0	1	1	0	3	0	0									0	0											0
113222	2. Midline	1. Commercial	0	1	teal	0		1	0		52	14	0							0	0	0	1	1	0		0	1	0								0	1	1	1									1
113222	3. Endline	1. Commercial	0	0	teal	0	1	1	0		52	14	0							0	0	0	1	1	0		0	0									0		1	1									1
113223	1. Baseline	1. Commercial	0	0	magenta	1	0	1	0		44	120	1	0	1	0	0	0	0	1	0	0	0	7	1	6	1	0									0	0	0	1	0	0	0	0					1
113223	2. Midline	1. Commercial	0	1	magenta	1		1	0		44	120	0							1	0	0	0	8	1		0	0									0												0
113223	3. Endline	1. Commercial	0	0	magenta	1	1	1	0		44	120	0							1	0	0	0	10	1		0	1	0								0				1	1							1
113230	1. Baseline	1. Commercial	1	0	teal	0	0	1	0		19	4	1	0	0	1	0	0	0	1	0	0	0	1	0	1	1	0									0	1											1
113232	1. Baseline	1. Commercial	0	0	magenta	1	0	1	0		39	240	1	0	1	0	0	0	0	1	0	0	0	3	1	0	0	0									0	0	0	0									0
113232	2. Midline	1. Commercial	0	1	magenta	1		1	0		39	240	0							1	0	0	0	4	1		0	1	1								0												0
113232	3. Endline	1. Commercial	0	0	magenta	1	1	1	0		39	240	0							1	0	0	0	6	1		0	1	1								0												0
113233	1. Baseline	1. Commercial	0	0	teal	0	0	1	0		22	12	1	0	0	1	0	0	0	1	0	0	0	3	1	3	1	0									0	0	0	0									0
113233	3. Endline	1. Commercial	0	0	teal	0	1	1	0		23	12	0							1	0	0	0	5	1		0	0									0												0
113300	1. Baseline	1. Commercial	0	0	magenta	1	0	1	0		25	6	1	0	1	0	0	0	0	0	1	0	0	3	1	2	1	0									0	1	0	0									1
113300	2. Midline	1. Commercial	0	1	magenta	1		1	0		21	6	0							0	1	0	0	3	1		0	0									0												0
113300	3. Endline	1. Commercial	0	0	magenta	1	1	1	0		21	6	0							0	1	0	0	4	1		0	1	1		1						1		1										1
113310	1. Baseline	1. Commercial	0	0	magenta	1	0	1	0		26	60	1	0	0	1	0	0	0	1	0	0	0	4	1	1	1	0									0	0	0	0	1								1
113310	2. Midline	1. Commercial	0	1	magenta	1		1	0		26	60	0							1	0	0	0	6	1		0	1	1	1							1	1											1
113310	3. Endline	1. Commercial	0	0	magenta	1	1	1	0		26	60	0							1	0	0	0	6	1		0	0									0												0
113311	1. Baseline	1. Commercial	1	0	magenta	1	0	1	0		30	48	1	0	1	0	0	0	0	1	0	0	0	1	0	1	1	1	1								0	0											0
113313	1. Baseline	1. Commercial	0	0	teal	0	0	1	0		38	72	1	0	0	1	0	0	0	0	1	0	0	7	1	7	1	1	1								0	0	0	0	0	0	0	0					0
113313	2. Midline	1. Commercial	0	1	teal	0		1	0		38	72	0							0	1	0	0	7	1		0	0									0			1		1	1						1
113313	3. Endline	1. Commercial	0	0	teal	0	1	1	0		38	72	0							0	1	0	0	7	1		0	0									0	1		1			1						1
113320	1. Baseline	1. Commercial	0	0	magenta	1	0	1	0		29	24	1	0	0	1	0	0	0	1	0	0	0	2	0	2	1	1	1								0	0	0										0
113320	2. Midline	1. Commercial	0	1	magenta	1		1	0		29	24	0							1	0	0	0	3	1		0	1	1		1						1		1										1
113320	3. Endline	1. Commercial	0	0	magenta	1	1	1	0		29	24	0							1	0	0	0	3	1		0	1	1		1						1		1										1
113321	1. Baseline	1. Commercial	0	0	teal	0	0	1	0		33	66	1	1	0	0	0	0	0	1	0	0	0	4	1	5	1	0									0	0	1	0	0								1
113321	2. Midline	1. Commercial	0	1	teal	0		1	0		33	66	0							0	1	0	0	4	1		0	1	0								0	1	1	1	1								1
113321	3. Endline	1. Commercial	0	0	teal	0	1	1	0		33	66	0							0	1	0	0	7	1		0	0									0												0
113322	1. Baseline	1. Commercial	0	0	teal	0	0	1	0		33	60	1	0	1	0	0	0	0	1	0	0	0	4	1	4	1	0									0	0	0	0	0								0
113322	2. Midline	1. Commercial	0	1	teal	0		1	0		33	60	0							1	0	0	0	5	1		0	0									0												0
113322	3. Endline	1. Commercial	0	0	teal	0	1	1	0		33	60	0							1	0	0	0	4	1		0	1	1								0				1								1
113331	1. Baseline	1. Commercial	0	0	teal	0	0	1	0		26	36	1	0	1	0	0	0	0	1	0	0	0	1	0	0	1	0									0	1											1
113331	2. Midline	1. Commercial	0	1	teal	0		1	0		26	36	0							1	0	0	0	1	0		0	1	0								0	1											1
113331	3. Endline	1. Commercial	0	0	teal	0	1	1	0		26	36	0							1	0	0	0	1	0		0	1	1								0	1											1
113332	1. Baseline	1. Commercial	0	0	magenta	1	0	1	0		32	3	1	1	0	0	0	0	0	1	0	0	0	6	1	6	1	0									0	1	1	0	1	0	0						1
113332	2. Midline	1. Commercial	0	1	magenta	1		1	0		34	3	0							1	0	0	0	6	1		0	0									0												0
113332	3. Endline	1. Commercial	0	0	magenta	1	1	1	0		34	3	0							1	0	0	0	6	1		0	0									0												0
120000	1. Baseline	1. Commercial	0	0	teal	0	0	1	0		23	72	1	1	0	0	0	0	0	1	0	0	0	2	0	1	1	0									0	0	1										1
120000	2. Midline	1. Commercial	0	1	teal	0		1	0		24	72	0							1	0	0	0	2	0		0	1	1								0	1											1
120000	3. Endline	1. Commercial	0	0	teal	0	1	1	0		24	72	0							1	0	0	0	2	0		0	0									0												0
121000	1. Baseline	1. Commercial	0	0	teal	0	0	1	0		32	14	1	0	0	1	0	0	0	1	0	0	0	2	0	1	0	0									0	0	0										0
121000	2. Midline	1. Commercial	0	1	teal	0		1	0		33	14	0							1	0	0	0	2	0		0	0									0												0
121000	3. Endline	1. Commercial	0	0	teal	0	1	1	0		33	14	0							1	0	0	0	2	0		0	0									0	1											1
121100	1. Baseline	1. Commercial	0	0	magenta	1	0	1	0		45	168	1	1	0	0	0	0	0	0	1	0	0	1	0	1	0	1	1								0	0											0
121100	2. Midline	1. Commercial	0	1	magenta	1		1	0		45	168	0							0	1	0	0	1	0		0	0									0												0
121100	3. Endline	1. Commercial	0	0	magenta	1	1	1	0		45	168	0							0	1	0	0	1	0		0	1	1								0												0
121120	1. Baseline	1. Commercial	0	0	teal	0	0	1	0		34	96	1	0	1	0	0	0	0	1	0	0	0	3	1	1	1	0									0	1	1	0									1
121120	2. Midline	1. Commercial	0	1	teal	0		1	0		34	96	0							1	0	0	0	3	1		0	0									0												0
121120	3. Endline	1. Commercial	0	0	teal	0	1	1	0		34	96	0							1	0	0	0	4	1		0	0									0	1											1
121130	1. Baseline	1. Commercial	0	0	magenta	1	0	1	0		33	96	1	0	1	0	0	0	0	1	0	0	0	9	1	3	1	0									0	0	0	0	0	0	0	0	0	0			0
121130	2. Midline	1. Commercial	0	1	magenta	1		1	0		32	96	0							1	0	0	0	10	1		0	1	1								0						1						1
121130	3. Endline	1. Commercial	0	0	magenta	1	1	1	0		32	96	0							1	0	0	0	9	1		0	1	1								0		1				1						1
121200	1. Baseline	1. Commercial	1	0	teal	0	0	1	0		53	180	1	1	0	0	0	0	0	1	0	0	0	4	1	3	1	0									0	0	1	0	0								1
121210	1. Baseline	1. Commercial	0	0	magenta	1	0	1	0		28	24	1	0	1	0	0	0	0	0	1	0	0	3	1	3	1	0									0	0	0	1									1
121210	2. Midline	1. Commercial	0	1	magenta	1		1	0		28	24	0							0	1	0	0	3	1		0	1	1	0							0	1											1
121210	3. Endline	1. Commercial	0	0	magenta	1	1	1	0		28	24	0							0	1	0	0	4	1		0	1	0			1					1			1									1
121213	1. Baseline	1. Commercial	0	0	magenta	1	0	1	0		30	36	1	0	1	0	0	0	0	1	0	0	0	2	0	2	1	0									0	1	0										1
121213	2. Midline	1. Commercial	0	1	magenta	1		1	0		30	36	0							1	0	0	0	2	0		0	0		1		1					1	1		1									1
121213	3. Endline	1. Commercial	0	0	magenta	1	1	1	0		30	36	0							1	0	0	0	3	1		0	1	1	1	1						1	1	1										1
121300	1. Baseline	1. Commercial	0	0	magenta	1	0	1	0		43	24	1	0	1	0	0	0	0	1	0	0	0	3	1	3	1	1	0								0	0	0	0									0
121300	2. Midline	1. Commercial	0	1	magenta	1		1	0		43	24	0							1	0	0	0	5	1		0	1	1								0		1	1		1	1	1					1
121300	3. Endline	1. Commercial	0	0	magenta	1	1	1	0		43	24	0							1	0	0	0	10	1		0	1	1								0												0
123000	1. Baseline	1. Commercial	0	0	magenta	1	0	1	0		36	24	1	0	1	0	0	0	0	1	0	0	0	2	0	2	1	1	1								0	0	0										0
123000	2. Midline	1. Commercial	0	1	magenta	1		1	0		36	24	0							1	0	0	0	2	0		0	1	1								0												0
123000	3. Endline	1. Commercial	0	0	magenta	1	1	1	0		36	24	0							1	0	0	0	4	1		0	0									0												0
123200	1. Baseline	1. Commercial	1	0	teal	0	0	1	0		22	36	1	0	1	0	0	0	0	1	0	0	0	1	0	2	1	0									0	0											0
123300	1. Baseline	1. Commercial	0	0	teal	0	0	1	0		35	96	1	1	0	0	0	0	0	1	0	0	0	4	1	2	1	0									0	1	1	1	1								1
123300	2. Midline	1. Commercial	0	1	teal	0		1	0		35	96	0							1	0	0	0	5	1		0	0									0												0
123300	3. Endline	1. Commercial	0	0	teal	0	1	1	0		35	96	0							1	0	0	0	4	1		0	0									0	1											1
130000	1. Baseline	1. Commercial	0	0	magenta	1	0	1	0			12	1	0	1	0	0	0	0	1	0	0	0	2	0	0	1	1	0								0	1	0										1
130000	3. Endline	1. Commercial	0	0	magenta	1	1	1	0		21	12	0							1	0	0	0	3	1		0	0		1							1	1											1
131110	1. Baseline	1. Commercial	0	0	teal	0	0	1	0		27	36	1	0	0	0	1	0	0	1	0	0	0	3	1	1	1	0									0	1	1	0									1
131110	2. Midline	1. Commercial	0	1	teal	0		1	0		27	36	0							1	0	0	0	3	1		0	1	1								0		1										1
131110	3. Endline	1. Commercial	0	0	teal	0	1	1	0		27	36	0							1	0	0	0	5	1		0	1	1								0	1											1
131111	1. Baseline	1. Commercial	0	0	magenta	1	0	1	0		47	48	1	0	1	0	0	0	0	0	0	0	1	3	1	3	0	1	0								0	0	0	0									0
131111	2. Midline	1. Commercial	0	1	magenta	1		1	0		47	48	0							0	0	0	1	4	1		0	1	1		1						1		1										1
131111	3. Endline	1. Commercial	0	0	magenta	1	1	1	0		47	48	0							0	0	0	1	4	1		0	1	1		1						1		1										1
131112	1. Baseline	1. Commercial	0	0	teal	0	0	1	0		23	60	1	0	0	0	1	0	0	1	0	0	0	3	1	1	1	0									0	0	0	0									0
131112	2. Midline	1. Commercial	0	1	teal	0		1	0		23	60	0							1	0	0	0	3	1		0	1	1								0	1											1
131112	3. Endline	1. Commercial	0	0	teal	0	1	1	0		23	60	0							1	0	0	0	3	1		0	0									0	1											1
131113	1. Baseline	1. Commercial	0	0	magenta	1	0	1	0		25	24	1	0	1	0	0	0	0	1	0	0	0	4	1	1	1	1	1								0	1	0	0	1								1
131113	2. Midline	1. Commercial	0	1	magenta	1	1	1	0		25	24	0							1	0	0	0	6	1		0	0									0												0
131120	1. Baseline	1. Commercial	0	0	teal	0	0	1	0		39	12	1	0	1	0	0	0	0	1	0	0	0	2	0	1	1	0									0	0	0										0
131120	2. Midline	1. Commercial	0	1	teal	0		1	0		39	12	0							0	0	0	0	2	0		0	1	1								0	1	1										1
131120	3. Endline	1. Commercial	0	0	teal	0	1	1	0		39	12	0							1	0	0	0	3	1		0	0									0												0
131121	1. Baseline	1. Commercial	0	0	teal	0	0	1	0		34	48	1	0	1	0	0	0	0	1	0	0	0	4	1	4	1	0									0	0	0	0	0								0
131121	2. Midline	1. Commercial	0	1	teal	0		1	0		34	48	0							0	0	0	0	4	1		0	0									0												0
131121	3. Endline	1. Commercial	0	0	teal	0	1	1	0		34	48	0							1	0	0	0	4	1		0	0									0												0
131123	1. Baseline	1. Commercial	0	0	teal	0	0	1	0		17	24	1	0	0	1	0	0	0	1	0	0	0	2	0	0	0	0									0	0	0										0
131123	2. Midline	1. Commercial	0	1	teal	0		1	0		18	24	0							1	0	0	0	2	0		0	1	1								0												0
131123	3. Endline	1. Commercial	0	0	teal	0	1	1	0		18	24	0							1	0	0	0	2	0		0	1	1								0												0
131130	1. Baseline	1. Commercial	0	0	teal	0	0	1	0		27	96	1	0	0	0	1	0	0	1	0	0	0	2	0	1	1	0									0	0	1										1
131130	2. Midline	1. Commercial	0	1	teal	0		1	0		27	96	0							1	0	0	0	3	1		0	1	0								0		1										1
131130	3. Endline	1. Commercial	0	0	teal	0	1	1	0		27	96	0							1	0	0	0	2	0		0	0									0												0
131131	1. Baseline	1. Commercial	0	0	magenta	1	0	1	0		25	61	1	0	0	1	0	0	0	1	0	0	0	4	1	1	1	0									0	0	0	0	0								0
131131	2. Midline	1. Commercial	0	1	magenta	1		1	0		25	61	0							1	0	0	0	5	1		0	0									0												0
131131	3. Endline	1. Commercial	0	0	magenta	1	1	1	0		26	61	0							1	0	0	0	6	1		0	1	1								0												0
131132	1. Baseline	1. Commercial	0	0	magenta	1	0	1	0		32	60	1	0	1	0	0	0	0	1	0	0	0	4	1	4	1	1	0								0	0	0	0	0								0
131132	2. Midline	1. Commercial	0	1	magenta	1		1	0		34	60	0							1	0	0	0	4	1		0	0									0												0
131132	3. Endline	1. Commercial	0	0	magenta	1	1	1	0		34	60	0							1	0	0	0	4	1		0	0									0	1											1
132000	1. Baseline	1. Commercial	0	0	magenta	1	0	1	0		47	84	1	0	1	0	0	0	0	1	0	0	0	1	0	1	0	1	0								0	1											1
132000	3. Endline	1. Commercial	0	0	magenta	1	1	1	0		48	84	0							1	0	0	0	1	0		0	1	1								0												0
132100	1. Baseline	1. Commercial	1	0	magenta	1	0	1	0		32	120	1	1	0	0	0	0	0	0	1	0	0	5	1	5	1	1	1								0	0	0	0	0	0							0
132111	1. Baseline	1. Commercial	0	0	magenta	1	0	1	0		33	120	1	0	0	1	0	0	0	1	0	0	0	2	0	1	1	1	1								0	0	0										0
132111	2. Midline	1. Commercial	0	1	magenta	1		1	0		33	120	0							1	0	0	0	2	0		0	0									0												0
132111	3. Endline	1. Commercial	0	0	magenta	1	1	1	0		33	120	0							1	0	0	0	2	0		0	1	1								0												0
132112	1. Baseline	1. Commercial	0	0	magenta	1	0	1	0		39	48	1	0	0	1	0	0	0	1	0	0	0	4	1	4	0	0									0	0	0	0	0								0
132112	3. Endline	1. Commercial	0	0	magenta	1	1	1	0		39	48	0							1	0	0	0	7	1		0	1	1								0												0
132113	1. Baseline	1. Commercial	0	0	magenta	1	0	1	0		19	24	1	0	0	0	1	0	0	1	0	0	0	1	0	0	1	0									0	1											1
132113	2. Midline	1. Commercial	0	1	magenta	1	1	1	0		19	24	0							1	0	0	0	1	0		0	0									0												0
132120	1. Baseline	1. Commercial	0	0	magenta	1	0	1	0		24	72	1	0	0	0	1	0	0	1	0	0	0	1	0	0	0	0									0	0											0
132120	2. Midline	1. Commercial	0	1	magenta	1		1	0		24	72	0							1	0	0	0	1	0		0	0									0												0
132120	3. Endline	1. Commercial	0	0	magenta	1	1	1	0		24	72	0							1	0	0	0	1	0		0	1	1	1							1	1											1
132121	1. Baseline	1. Commercial	0	0	magenta	1	0	1	0		19	24	1	0	0	1	0	0	0	1	0	0	0	1	0	1	1	1	1								0	0											0
132121	2. Midline	1. Commercial	0	1	magenta	1	1	1	0		19	24	0							1	0	0	0	1	0		0	0									0												0
132122	1. Baseline	1. Commercial	0	0	teal	0	0	1	0		18	12	1	0	0	1	0	0	0	1	0	0	0	1	0	0	0	0									0	0											0
132122	2. Midline	1. Commercial	0	1	teal	0		1	0		19	12	0							1	0	0	0	1	0		0	1	0								0												0
132122	3. Endline	1. Commercial	0	0	teal	0	1	1	0		19	12	0							1	0	0	0	1	0		0	0									0												0
132130	1. Baseline	1. Commercial	0	0	magenta	1	0	1	0		22	36	1	0	1	0	0	0	0	1	0	0	0	3	1	3	1	1	1								0	1	1	0									1
132130	2. Midline	1. Commercial	0	1	magenta	1		1	0		22	36	0							1	0	0	0	3	1		0	0									0												0
132130	3. Endline	1. Commercial	0	0	magenta	1	1	1	0		22	36	0							1	0	0	0	3	1		0	0									0												0
132132	1. Baseline	1. Commercial	0	0	magenta	1	0	1	0		49	96	1	1	0	0	0	0	0	1	0	0	0	8	1	4	1	1	1								0	0	0	0	0	0	0	0	0				0
132132	2. Midline	1. Commercial	0	1	magenta	1		1	0		27	96	0							0	0	0	1	8	1		0	1	1								0	1											1
132132	3. Endline	1. Commercial	0	0	magenta	1	1	1	0		27	96	0							1	0	0	0	8	1		0	0									0												0
132133	1. Baseline	1. Commercial	0	0	teal	0	0	1	0		27	20	1	0	1	0	0	0	0	1	0	0	0	2	0	2	1	0									0	0	0										0
132133	2. Midline	1. Commercial	0	1	teal	0		1	0		27	20	0							1	0	0	0	2	0		0	0									0												0
132133	3. Endline	1. Commercial	0	0	teal	0	1	1	0		27	20	0							1	0	0	0	2	0		0	1	1								0												0
132200	1. Baseline	1. Commercial	0	0	teal	0	0	1	0		25	60	1	0	1	0	0	0	0	1	0	0	0	3	1	2	1	0									0	0	0	0									0
132200	2. Midline	1. Commercial	0	1	teal	0	1	1	0		25	60	0							1	0	0	0	3	1		0	1	1								0	1											1
132210	1. Baseline	1. Commercial	0	0	magenta	1	0	1	0		23	12	1	0	0	0	1	0	0	1	0	0	0	1	0	1	1	0									0	0											0
132210	2. Midline	1. Commercial	0	1	magenta	1		1	0		21	12	0							1	0	0	0	2	0		0	0									0												0
132210	3. Endline	1. Commercial	0	0	magenta	1	1	1	0		21	12	0							1	0	0	0	2	0		0	0									0												0
132212	1. Baseline	1. Commercial	0	0	magenta	1	0	1	0		27	60	1	0	0	1	0	0	0	1	0	0	0	4	1	4	1	0									0	0	0	0	0								0
132212	2. Midline	1. Commercial	0	1	magenta	1		1	0		27	60	0							1	0	0	0	4	1		0	0									0												0
132212	3. Endline	1. Commercial	0	0	magenta	1	1	1	0		27	60	0							1	0	0	0	5	1		0	0									0												0
132220	1. Baseline	1. Commercial	0	0	magenta	1	0	1	0		33	24	1	0	1	0	0	0	0	1	0	0	0	3	1	3	1	0									0	0	0	0									0
132220	2. Midline	1. Commercial	0	1	magenta	1		1	0		33	24	0							1	0	0	0	3	1		0	1	0								0												0
132220	3. Endline	1. Commercial	0	0	magenta	1	1	1	0		33	24	0							1	0	0	0	4	1		0	0									0												0
132221	1. Baseline	1. Commercial	0	0	magenta	1	0	1	0		33	120	1	0	1	0	0	0	0	1	0	0	0	3	1	1	1	0									0	0	0	0									0
132221	2. Midline	1. Commercial	0	1	magenta	1		1	0		33	120	0							1	0	0	0	3	1		0	1	0								0	1											1
132221	3. Endline	1. Commercial	0	0	magenta	1	1	1	0		33	120	0							1	0	0	0	4	1		0	0									0		1										1
132223	1. Baseline	1. Commercial	0	0	magenta	1	0	1	0		38	120	1	1	0	0	0	0	0	1	0	0	0	4	1	3	1	0									0	0	0	0	0								0
132223	2. Midline	1. Commercial	0	1	magenta	1		1	0		36	120	0							1	0	0	0	4	1		0	1	0								0	1	1	1									1
132223	3. Endline	1. Commercial	0	0	magenta	1	1	1	0		36	120	0							1	0	0	0	4	1		0	1	1								0												0
132230	1. Baseline	1. Commercial	0	0	magenta	1	0	1	0		25	12	1	0	0	1	0	0	0	1	0	0	0	3	1	2	1	0									0	1	1	1									1
132230	3. Endline	1. Commercial	0	0	magenta	1	1	1	0		25	12	0							1	0	0	0	3	1		0	0		1	1						1	1	1										1
132231	1. Baseline	1. Commercial	0	0	magenta	1	0	1	0		40	120	1	1	0	0	0	0	0	1	0	0	0	5	1	5	1	1	1								0	0	1	1	0	1							1
132231	2. Midline	1. Commercial	0	1	magenta	1		1	0		40	120	0							1	0	0	0	5	1		0	1	1	1			1	1			1	1	1		1	1							1
132231	3. Endline	1. Commercial	0	0	magenta	1	1	1	0		40	120	0							1	0	0	0	5	1		0	1	0				1				1		1		1								1
132232	1. Baseline	1. Commercial	0	0	teal	0	0	1	0		22	12	1	0	0	0	1	0	0	1	0	0	0	2	0	0	1	1	1								0	1	0										1
132232	2. Midline	1. Commercial	0	1	teal	0		1	0		22	12	0							1	0	0	0	2	0		0	0									0		1										1
132232	3. Endline	1. Commercial	0	0	teal	0	1	1	0		22	12	0							1	0	0	0	2	0		0	1	1								0	1	1										1
132300	1. Baseline	1. Commercial	0	0	magenta	1	0	1	0		26	72	1	0	0	1	0	0	0	1	0	0	0	6	1	4	1	0									0	0	1	0	0	0	0						1
132300	2. Midline	1. Commercial	0	1	magenta	1		1	0		26	72	0							1	0	0	0	6	1		0	0		0							0	1			1	1							1
132300	3. Endline	1. Commercial	0	0	magenta	1	1	1	0		26	72	0							1	0	0	0	6	1		0	0						0			0					1							1
132310	1. Baseline	1. Commercial	0	0	teal	0	0	1	0		25	84	1	0	1	0	0	0	0	1	0	0	0	2	0	0	1	0									0	0	0										0
132310	2. Midline	1. Commercial	0	1	teal	0		1	0		25	84	0							1	0	0	0	3	1		0	1	1								0												0
132310	3. Endline	1. Commercial	0	0	teal	0	1	1	0		25	84	0							1	0	0	0	4	1		0	0									0												0
132311	1. Baseline	1. Commercial	1	0	teal	0	0	1	0		21	36	1	0	1	0	0	0	0	1	0	0	0	2	0	2	1	0									0	0	0										0
132312	1. Baseline	1. Commercial	1	0	teal	0	0	1	0		31	48	1	0	1	0	0	0	0	1	0	0	0	5	1	5	1	0									0	0	0	0	0	0							0
132320	1. Baseline	1. Commercial	0	0	teal	0	0	1	0		25	36	1	0	0	1	0	0	0	1	0	0	0	3	1	1	1	1	1								0	0	1	1									1
132320	3. Endline	1. Commercial	0	0	teal	0	1	1	0		26	36	0							1	0	0	0	3	1		0	1	1								0	1	1										1
132330	1. Baseline	1. Commercial	0	0	teal	0	0	1	0		25	24	1	0	0	1	0	0	0	1	0	0	0	2	0	1	1	0									0	0	1										1
132330	2. Midline	1. Commercial	0	1	teal	0		1	0		25	24	0							1	0	0	0	2	0		0	1	1								0	1											1
132330	3. Endline	1. Commercial	0	0	teal	0	1	1	0		25	24	0							1	0	0	0	2	0		0	0									0												0
132331	1. Baseline	1. Commercial	0	0	teal	0	0	1	0		27	36	1	0	0	0	1	0	0	1	0	0	0	2	0	2	1	0									0	0	0										0
132331	2. Midline	1. Commercial	0	1	teal	0		1	0		27	36	0							1	0	0	0	2	0		0	1	1								0	1	1										1
132331	3. Endline	1. Commercial	0	0	teal	0	1	1	0		27	36	0							1	0	0	0	2	0		0	1	1								0	1											1
132333	1. Baseline	1. Commercial	1	0	teal	0	0	1	0		32	36	1	0	1	0	0	0	0	1	0	0	0	3	1	1	1	0									0	0	0	0									0
133000	1. Baseline	1. Commercial	0	0	magenta	1	0	1	0		22	12	1	0	1	0	0	0	0	1	0	0	0	3	1	1	1	1	0								0	0	0	0									0
133000	2. Midline	1. Commercial	0	1	magenta	1	1	1	0		22	12	0							1	0	0	0	4	1		0	1	1								0												0
140000	1. Baseline	1. Commercial	1	0	teal	0	0	1	0		24	6	1	0	1	0	0	0	0	1	0	0	0	3	1	1	1	1	0								0	1	1	0									1
141100	1. Baseline	1. Commercial	1	0	teal	0	0	1	0		29	48	1	1	0	0	0	0	0	1	0	0	0	3	1	2	1	0									0	0	0	0									0
141110	1. Baseline	1. Commercial	0	0	teal	0	0	1	0		29	64	1	0	1	0	0	0	0	1	0	0	0	1	0	1	1	0									0	0											0
141110	2. Midline	1. Commercial	0	1	teal	0	1	1	0		29	64	0							1	0	0	0	1	0		0	0									0	1											1
141111	1. Baseline	1. Commercial	1	0	teal	0	0	1	0		24	36	1	0	1	0	0	0	0	1	0	0	0	1	0	1	1	1	0								0	0											0
141112	1. Baseline	1. Commercial	1	0	teal	0	0	1	0		25	24	1	0	0	1	0	0	0	1	0	0	0	3	1	3	1	1	1								0	0	0	0									0
141113	1. Baseline	1. Commercial	0	0	teal	0	0	1	0		21	48	1	0	1	0	0	0	0	1	0	0	0	2	0	0	1	0									0	1	0										1
141113	2. Midline	1. Commercial	0	1	teal	0		1	0		21	48	0							0	0	0	0	2	0		0	0									0												0
141113	3. Endline	1. Commercial	0	0	teal	0	1	1	0		21	48	0							1	0	0	0	3	1		0	0									0												0
141122	1. Baseline	1. Commercial	1	0	teal	0	0	1	0		22	48	1	0	0	1	0	0	0	1	0	0	0	1	0	0	0	1	0								0	0											0
141132	1. Baseline	1. Commercial	1	0	magenta	1	0	1	0		34	24	1	0	1	0	0	0	0	1	0	0	0	2	0	2	1	0									0	0	0										0
141133	1. Baseline	1. Commercial	1	0	magenta	1	0	1	0		22	61	1	0	1	0	0	0	0	1	0	0	0	4	1	4	1	0									0	0	0	0	0								0
141210	1. Baseline	1. Commercial	1	0	magenta	1	0	1	0		30	36	1	0	0	0	0	1	0	1	0	0	0	2	0	2	1	1	1								0	0	0										0
141222	1. Baseline	1. Commercial	0	0	magenta	1	0	1	0		31	8	1	0	1	0	0	0	0	1	0	0	0	1	0	0	1	1	1								0	0											0
141222	2. Midline	1. Commercial	0	1	magenta	1		1	0		32	8	0							1	0	0	0	1	0		0	0									0	1											1
141222	3. Endline	1. Commercial	0	0	magenta	1	1	1	0		32	8	0							0	1	0	0	1	0		0	0									0												0
141230	1. Baseline	1. Commercial	0	0	magenta	1	0	1	0		32	60	1	1	0	0	0	0	0	1	0	0	0	1	0	1	1	1	1								0	1											1
141230	2. Midline	1. Commercial	0	1	magenta	1		1	0		32	60	0							1	0	0	0	1	0		0	1	0								0												0
141230	3. Endline	1. Commercial	0	0	magenta	1	1	1	0		32	60	0							1	0	0	0	3	1		0	1	1								0												0
141232	1. Baseline	1. Commercial	0	0	magenta	1	0	1	0		28	48	1	0	0	0	1	0	0	1	0	0	0	2	0	0	1	0									0	0	0										0
141232	2. Midline	1. Commercial	0	1	magenta	1	1	1	0		28	48	0							1	0	0	0	2	0		0	0									0												0
141300	1. Baseline	1. Commercial	0	0	teal	0	0	1	0		26	24	1	0	0	1	0	0	0	1	0	0	0	1	0	1	1	0									0	0											0
141300	2. Midline	1. Commercial	0	1	teal	0		1	0		26	24	0							1	0	0	0	1	0		0	0									0												0
141300	3. Endline	1. Commercial	0	0	teal	0	1	1	0		26	24	0							1	0	0	0	1	0		0	0									0												0
141311	1. Baseline	1. Commercial	0	0	magenta	1	0	1	0		21	12	1	0	1	0	0	0	0	1	0	0	0	1	0	0	1	0									0	0											0
141311	2. Midline	1. Commercial	0	1	magenta	1	1	1	0		22	12	0							1	0	0	0	1	0		0	1	1								0												0
141312	1. Baseline	1. Commercial	0	0	teal	0	0	1	0		18	36	1	0	0	1	0	0	0	1	0	0	0	4	1	0	1	0									0	0	0	0	0								0
141312	2. Midline	1. Commercial	0	1	teal	0	1	1	0		18	36	0							1	0	0	0	4	1		0	0									0												0
141313	1. Baseline	1. Commercial	0	0	magenta	1	0	1	0		21	16	1	0	0	1	0	0	0	1	0	0	0	5	1	1	1	0									0	0	0	0	0	0							0
141313	2. Midline	1. Commercial	0	1	magenta	1	1	1	0		21	16	0							1	0	0	0	5	1		0	0									0												0
141320	1. Baseline	1. Commercial	0	0	teal	0	0	1	0		24	48	1	0	0	1	0	0	0	1	0	0	0	3	1	0	1	1	1								0	0	0	0									0
141320	2. Midline	1. Commercial	0	1	teal	0		1	0		24	48	0							1	0	0	0	3	1		0	1	1								0												0
141320	3. Endline	1. Commercial	0	0	teal	0	1	1	0		24	48	0							1	0	0	0	3	1		0	1	1								0												0
141323	1. Baseline	1. Commercial	0	0	magenta	1	0	1	0		19	18	1	0	1	0	0	0	0	1	0	0	0	4	1	4	1	0									0	0	0	0	0								0
141323	2. Midline	1. Commercial	0	1	magenta	1	1	1	0		19	18	0							1	0	0	0	4	1		0	1	1								0												0
141330	1. Baseline	1. Commercial	0	0	teal	0	0	1	0		20	15	1	0	0	1	0	0	0	1	0	0	0	1	0	0	1	0									0	0											0
141330	2. Midline	1. Commercial	0	1	teal	0		1	0		20	15	0							1	0	0	0	2	0		0	1	0								0												0
141330	3. Endline	1. Commercial	0	0	teal	0	1	1	0		20	15	0							1	0	0	0	1	0		0	0									0												0
141332	1. Baseline	1. Commercial	1	0	magenta	1	0	1	0		22	84	1	0	0	1	0	0	0	1	0	0	0	1	0	1	1	0									0	1											1
141333	1. Baseline	1. Commercial	0	0	magenta	1	0	1	0		18	24	1	0	0	0	1	0	0	1	0	0	0	3	1	1	1	0									0	0	0	0									0
141333	2. Midline	1. Commercial	0	1	magenta	1		1	0		18	24	0							1	0	0	0	5	1		0	0									0												0
141333	3. Endline	1. Commercial	0	0	magenta	1	1	1	0		18	24	0							1	0	0	0	5	1		0	1	1								0												0
142000	1. Baseline	1. Commercial	0	0	teal	0	0	1	0		45	12	1	0	0	1	0	0	0	1	0	0	0	6	1	3	1	0									0	0	0	0	0	0	0						0
142000	3. Endline	1. Commercial	0	0	teal	0	1	1	0		45	12	0							0	0	0	0	6	1		0	0									0												0
142100	1. Baseline	1. Commercial	0	0	magenta	1	0	1	0		39	36	1	0	0	1	0	0	0	1	0	0	0	3	1	1	1	1	1								0	0	0	0									0
142100	2. Midline	1. Commercial	0	1	magenta	1		1	0		39	36	0							1	0	0	0	3	1		0	1	0								0			1									1
142100	3. Endline	1. Commercial	0	0	magenta	1	1	1	0		39	36	0							1	0	0	0	4	1		0	0		1							1	1											1
142120	1. Baseline	1. Commercial	0	0	magenta	1	0	1	0		33	48	1	0	1	0	0	0	0	1	0	0	0	6	1	3	1	1	1								0	1	1	0	0	1	0						1
142120	2. Midline	1. Commercial	0	1	magenta	1		1	0		34	48	0							1	0	0	0	6	1		0	0		1	1	1		1			1	1	1	1		1							1
142120	3. Endline	1. Commercial	0	0	magenta	1	1	1	0		34	48	0							1	0	0	0	9	1		0	0		1			1				1	1			1								1
142121	1. Baseline	1. Commercial	0	0	teal	0	0	1	0		29	24	1	0	0	1	0	0	0	1	0	0	0	2	0	2	1	1	1								0	0	0										0
142121	2. Midline	1. Commercial	0	1	teal	0		1	0		29	24	0							1	0	0	0	4	1		0	1	0								0												0
142121	3. Endline	1. Commercial	0	0	teal	0	1	1	0		29	24	0							1	0	0	0	2	0		0	0									0												0
142130	1. Baseline	1. Commercial	0	0	teal	0	0	1	0		22	18	1	0	0	1	0	0	0	1	0	0	0	3	1	0	1	0									0	0	0	0									0
142130	3. Endline	1. Commercial	0	0	teal	0	1	1	0		23	18	0							1	0	0	0	3	1		0	0									0												0
142300	1. Baseline	1. Commercial	0	0	teal	0	0	1	0		29	12	1	0	1	0	0	0	0	1	0	0	0	2	0	2	1	0									0	0	1										1
142300	2. Midline	1. Commercial	0	1	teal	0		1	0		29	12	0							1	0	0	0	2	0		0	0									0												0
142300	3. Endline	1. Commercial	0	0	teal	0	1	1	0		29	12	0							1	0	0	0	3	1		0	1	0								0	1											1
143000	1. Baseline	1. Commercial	0	0	magenta	1	0	1	0		24	18	1	0	1	0	0	0	0	1	0	0	0	4	1	1	1	0									0	0	0	0	0								0
143000	3. Endline	1. Commercial	0	0	magenta	1	1	1	0		26	18	0							1	0	0	0	8	1		0	1	1								0												0
143310	1. Baseline	1. Commercial	0	0	teal	0	0	1	0		21	36	1	0	0	1	0	0	0	1	0	0	0	2	0	0	1	0									0	1	0										1
143310	3. Endline	1. Commercial	0	0	teal	0	1	1	0		21	36	0							1	0	0	0	2	0		0	0									0	1											1
143312	1. Baseline	1. Commercial	1	0	teal	0	0	1	0		28	12	1	0	1	0	0	0	0	1	0	0	0	5	1	3	1	0									0	0	0	0	0	0							0
143313	1. Baseline	1. Commercial	1	0	teal	0	0	1	0		24	36	1	0	0	1	0	0	0	1	0	0	0	2	0	2	1	0									0	0	0										0
143320	1. Baseline	1. Commercial	0	0	magenta	1	0	1	0		38	108	1	0	0	1	0	0	0	1	0	0	0	4	1	4	1	0									0	0	1	0	0								1
143320	2. Midline	1. Commercial	0	1	magenta	1	1	1	0		38	108	0							1	0	0	0	4	1		0	1	1	1	0	1	1				1	1	1	1	1								1
143323	1. Baseline	1. Commercial	0	0	teal	0	0	1	0		21	10	1	0	0	1	0	0	0	1	0	0	0	3	1	1	1	0									0	0	0	0									0
143323	2. Midline	1. Commercial	0	1	teal	0		1	0		21	10	0							1	0	0	0	4	1		0	0									0		1										1
143323	3. Endline	1. Commercial	0	0	teal	0	1	1	0		21	10	0							1	0	0	0	3	1		0	0									0		1										1
150000	1. Baseline	1. Commercial	0	0	magenta	1	0	1	0		24	24	1	0	1	0	0	0	0	1	0	0	0	5	1	2	1	0									0	0	0	0	0	1							1
150000	2. Midline	1. Commercial	0	1	magenta	1		1	0		24	24	0							1	0	0	0	5	1		0	1	0								0												0
150000	3. Endline	1. Commercial	0	0	magenta	1	1	1	0		24	24	0							1	0	0	0	5	1		0	1	1								0	1	1										1
151000	1. Baseline	1. Commercial	0	0	teal	0	0	1	0		55	240	1	1	0	0	0	0	0	1	0	0	0	7	1	7	1	0									0	0	0	0	0	0	0	0					0
151000	2. Midline	1. Commercial	0	1	teal	0		1	0		55	240	0							1	0	0	0	7	1		0	0									0	1				1	1						1
151000	3. Endline	1. Commercial	0	0	teal	0	1	1	0		55	240	0							1	0	0	0	7	1		0	1	1								0			1			1						1
151200	1. Baseline	1. Commercial	0	0	magenta	1	0	1	0		36	60	1	0	1	0	0	0	0	1	0	0	0	5	1	1	0	1	1								0	0	1	0	0	0							1
151200	2. Midline	1. Commercial	0	1	magenta	1		1	0		36	60	0							1	0	0	0	5	1		0	0									0												0
151200	3. Endline	1. Commercial	0	0	magenta	1	1	1	0		36	60	0							1	0	0	0	9	1		0	0									0												0
151210	1. Baseline	1. Commercial	0	0	teal	0	0	1	0		25	50	1	0	0	0	1	0	0	1	0	0	0	2	0	0	1	1	1								0	1	0										1
151210	2. Midline	1. Commercial	0	1	teal	0		1	0		25	50	0							1	0	0	0	2	0		0	1	1								0												0
151210	3. Endline	1. Commercial	0	0	teal	0	1	1	0		25	50	0							1	0	0	0	2	0		0	1	1								0												0
151213	1. Baseline	1. Commercial	0	0	magenta	1	0	1	0		55	96	1	0	1	0	0	0	0	1	0	0	0	1	0	4	0	1	1								0	0											0
151213	2. Midline	1. Commercial	0	1	magenta	1	1	1	0		55	96	0							1	0	0	0	1	0		0	0									0												0
151220	1. Baseline	1. Commercial	0	0	teal	0	0	1	0		30	96	1	0	0	0	1	0	0	1	0	0	0	4	1	1	1	0									0	1	0	0	0								1
151220	2. Midline	1. Commercial	0	1	teal	0		1	0		30	96	0							1	0	0	0	6	1		0	1	0								0			1	1								1
151220	3. Endline	1. Commercial	0	0	teal	0	1	1	0		30	96	0							1	0	0	0	6	1		0	0									0												0
151221	1. Baseline	1. Commercial	1	0	teal	0	0	1	0		24	24	1	0	0	0	1	0	0	1	0	0	0	4	1	0	0	0									0	0	0	0	0								0
151223	1. Baseline	1. Commercial	0	0	teal	0	0	1	0		31	120	1	0	0	1	0	0	0	1	0	0	0	4	1	3	1	1	0								0	0	0	0	0								0
151223	2. Midline	1. Commercial	0	1	teal	0		1	0		31	120	0							1	0	0	0	6	1		0	1	0								0	1	1	1									1
151223	3. Endline	1. Commercial	0	0	teal	0	1	1	0		31	120	0							1	0	0	0	5	1		0	0									0			1									1
151230	1. Baseline	1. Commercial	0	0	teal	0	0	1	0		27	12	1	0	0	0	1	0	0	1	0	0	0	2	0	1	1	0									0	1	0										1
151230	2. Midline	1. Commercial	0	1	teal	0		1	0		28	12	0							1	0	0	0	2	0		0	1	1								0												0
151230	3. Endline	1. Commercial	0	0	teal	0	1	1	0		28	12	0							0	0	0	0	2	0		0	1	0								0	1											1
151231	1. Baseline	1. Commercial	0	0	teal	0	0	1	0		52	240	1	0	0	0	1	0	0	0	1	0	0	3	1	1	1	0									0	0	1	0									1
151231	2. Midline	1. Commercial	0	1	teal	0		1	0		52	240	0							0	1	0	0	3	1		0	1	1								0												0
151231	3. Endline	1. Commercial	0	0	teal	0	1	1	0		52	240	0							0	1	0	0	3	1		0	1	1								0												0
151300	1. Baseline	1. Commercial	0	0	teal	0	0	1	0		41	48	1	0	0	1	0	0	0	0	1	0	0	5	1	5	1	1	1								0	0	1	0	0	0							1
151300	2. Midline	1. Commercial	0	1	teal	0		1	0		41	48	0							0	1	0	0	6	1		0	1	1								0	1	1		1								1
151300	3. Endline	1. Commercial	0	0	teal	0	1	1	0		41	48	0							0	1	0	0	7	1		0	1	1								0	1	1		1								1
151311	1. Baseline	1. Commercial	0	0	teal	0	0	1	0		40	132	1	0	1	0	0	0	0	0	1	0	0	5	1	4	1	0									0	0	0	0	0	0							0
151311	2. Midline	1. Commercial	0	1	teal	0		1	0		40	132	0							0	1	0	0	6	1		0	0									0												0
151311	3. Endline	1. Commercial	0	0	teal	0	1	1	0		40	132	0							0	1	0	0	6	1		0	0									0												0
151312	1. Baseline	1. Commercial	0	0	teal	0	0	1	0		30	120	1	0	0	1	0	0	0	1	0	0	0	5	1	5	1	1	1								0	0	0	0	0	0							0
151312	2. Midline	1. Commercial	0	1	teal	0		1	0		30	120	0							0	0	0	0	5	1		0	0									0												0
151312	3. Endline	1. Commercial	0	0	teal	0	1	1	0		30	120	0							1	0	0	0	5	1		0	1	1								0												0
151313	1. Baseline	1. Commercial	0	0	magenta	1	0	1	0		49	120	1	0	1	0	0	0	0	0	1	0	0	1	0	1	1	1	1								0	0											0
151313	2. Midline	1. Commercial	0	1	magenta	1		1	0		49	120	0							0	1	0	0	1	0		0	1	1								0												0
151313	3. Endline	1. Commercial	0	0	magenta	1	1	1	0		49	120	0							0	1	0	0	1	0		0	1	1								0												0
151320	1. Baseline	1. Commercial	0	0	magenta	1	0	1	0		31	24	1	0	0	1	0	0	0	1	0	0	0	5	1	2	0	0									0	0	0	0	0	0							0
151320	2. Midline	1. Commercial	0	1	magenta	1		1	0		31	24	0							1	0	0	0	5	1		0	1	1								0												0
151320	3. Endline	1. Commercial	0	0	magenta	1	1	1	0		31	24	0							1	0	0	0	5	1		0	1	1								0												0
151321	1. Baseline	1. Commercial	0	0	magenta	1	0	1	0		29	60	1	0	0	0	1	0	0	1	0	0	0	6	1	1	1	0									0	0	0	0	0	0	0						0
151321	2. Midline	1. Commercial	0	1	magenta	1		1	0		29	60	0							1	0	0	0	6	1		0	1	1								0		1		1								1
151321	3. Endline	1. Commercial	0	0	magenta	1	1	1	0		29	60	0							1	0	0	0	9	1		0	1	1								0		1										1
151322	1. Baseline	1. Commercial	0	0	teal	0	0	1	0		24	96	1	0	0	1	0	0	0	1	0	0	0	4	1	1	1	1	1								0	0	0	0	0								0
151322	2. Midline	1. Commercial	0	1	teal	0		1	0		24	96	0							1	0	0	0	4	1		0	1	1								0		1		1								1
151322	3. Endline	1. Commercial	0	0	teal	0	1	1	0		24	96	0							1	0	0	0	4	1		0	1	1								0		1		1								1
151323	1. Baseline	1. Commercial	0	0	teal	0	0	1	0		23	60	1	0	0	0	1	0	0	1	0	0	0	8	1	2	1	0									0	1	0	0	0	0	0	0	0				1
151323	2. Midline	1. Commercial	0	1	teal	0		1	0		24	60	0							1	0	0	0	8	1		0	1	1								0	1	1		1								1
151323	3. Endline	1. Commercial	0	0	teal	0	1	1	0		24	60	0							1	0	0	0	8	1		0	1	0								0	1	1	1	1								1
151330	1. Baseline	1. Commercial	0	0	teal	0	0	1	0		32	168	1	1	0	0	0	0	0	1	0	0	0	4	1	1	1	0									0	0	0	1	0								1
151330	2. Midline	1. Commercial	0	1	teal	0		1	0		32	168	0							1	0	0	0	5	1		0	0									0	1											1
151330	3. Endline	1. Commercial	0	0	teal	0	1	1	0		32	168	0							1	0	0	0	4	1		0	1	1								0			1									1
151333	1. Baseline	1. Commercial	1	0	teal	0	0	1	0			29	1	0	0	0	0	1	0	0	0	1	0	6	1	6	1	0									0	0	0	0	0	0	0						0
152000	1. Baseline	1. Commercial	0	0	magenta	1	0	1	0		34	48	1	0	0	1	0	0	0	1	0	0	0	4	1	3	1	0									0	0	0	0	0								0
152000	2. Midline	1. Commercial	0	1	magenta	1		1	0		34	48	0							1	0	0	0	5	1		0	0									0												0
152000	3. Endline	1. Commercial	0	0	magenta	1	1	1	0		34	48	0							1	0	0	0	5	1		0	0			1						1		1										1
152110	1. Baseline	1. Commercial	0	0	magenta	1	0	1	0		19	9	1	0	0	0	1	0	0	1	0	0	0	6	1	0	1	1	1								0	0	0	0	0	0	0						0
152110	2. Midline	1. Commercial	0	1	magenta	1		1	0		20	9	0							1	0	0	0	6	1		0	1	1								0						1						1
152110	3. Endline	1. Commercial	0	0	magenta	1	1	1	0		20	9	0							1	0	0	0	8	1		0	0									0												0
152111	1. Baseline	1. Commercial	0	0	magenta	1	0	1	0		22	36	1	0	0	0	1	0	0	1	0	0	0	1	0	1	1	1	1								0	0											0
152111	2. Midline	1. Commercial	0	1	magenta	1		1	0		23	36	0							1	0	0	0	1	0		0	1	1								0												0
152111	3. Endline	1. Commercial	0	0	magenta	1	1	1	0		23	36	0							1	0	0	0	2	0		0	0									0												0
152112	1. Baseline	1. Commercial	0	0	teal	0	0	1	0		34	96	1	0	0	0	1	0	0	1	0	0	0	2	0	2	1	0									0	1	1										1
152112	2. Midline	1. Commercial	0	1	teal	0	1	1	0		34	96	0							1	0	0	0	2	0		0	1	1								0	1											1
152113	1. Baseline	1. Commercial	0	0	teal	0	0	1	0		31	24	1	0	0	1	0	0	0	1	0	0	0	3	1	3	1	0									0	0	0	1									1
152113	3. Endline	1. Commercial	0	0	teal	0	1	1	0		31	24	0							1	0	0	0	3	1		0	1	1								0	1		1									1
152120	1. Baseline	1. Commercial	0	0	teal	0	0	1	0		36	96	1	0	0	1	0	0	0	1	0	0	0	3	1	1	1	0									0	1	0	0									1
152120	2. Midline	1. Commercial	0	1	teal	0		1	0		36	96	0							1	0	0	0	3	1		0	1	1								0												0
152120	3. Endline	1. Commercial	0	0	teal	0	1	1	0		36	96	0							1	0	0	0	4	1		0	1	1								0	1											1
152121	1. Baseline	1. Commercial	1	0	magenta	1	0	1	0		22	6	1	0	0	1	0	0	0	1	0	0	0	1	0	1	1	0									0	0											0
152122	1. Baseline	1. Commercial	0	0	teal	0	0	1	0		22	24	1	0	0	1	0	0	0	1	0	0	0	2	0	0	1	0									0	0	1										1
152122	2. Midline	1. Commercial	0	1	teal	0	1	1	0		22	24	0							1	0	0	0	2	0		0	0									0		1										1
152130	1. Baseline	1. Commercial	0	0	magenta	1	0	1	0		22	12	0	0	0	1	0	0	0	1	0	0	0	9	1	0	1	0									0	0	0	0	0	0	0	0	0	0			0
152130	2. Midline	1. Commercial	0	1	magenta	1		1	0		22	12	0							1	0	0	0	9	1		0	1	1								0	1	1	1	1	1							1
152130	3. Endline	1. Commercial	0	0	magenta	1	1	1	0		22	12	0							1	0	0	0	11	1		0	1	1								0												0
152131	1. Baseline	1. Commercial	0	0	magenta	1	0	1	0		22	96	1	1	0	0	0	0	0	1	0	0	0	2	0	4	1	0									0	0	0										0
152131	2. Midline	1. Commercial	0	1	magenta	1		1	0		22	96	0							1	0	0	0	2	0		0	0									0												0
152131	3. Endline	1. Commercial	0	0	magenta	1	1	1	0		22	96	0							1	0	0	0	4	1		0	0									0												0
152132	1. Baseline	1. Commercial	0	0	teal	0	0	1	0		27	24	1	0	1	0	0	0	0	1	0	0	0	4	1	0	1	1	1								0	0	0	0	0								0
152132	2. Midline	1. Commercial	0	1	teal	0		1	0		27	24	0							1	0	0	0	4	1		0	1	1								0	1											1
152132	3. Endline	1. Commercial	0	0	teal	0	1	1	0		27	24	0							1	0	0	0	4	1		0	1	1								0												0
152133	1. Baseline	1. Commercial	1	0	magenta	1	0	1	0		38	24	1	0	0	0	1	0	0	0	1	0	0	1	0	2	0	0									0	1											1
152210	1. Baseline	1. Commercial	0	0	teal	0	0	1	0		29	24	1	0	0	0	1	0	0	1	0	0	0	3	1	1	1	0									0	0	0	0									0
152210	2. Midline	1. Commercial	0	1	teal	0		1	0		29	24	0							1	0	0	0	3	1		0	0									0			1									1
152210	3. Endline	1. Commercial	0	0	teal	0	1	1	0		29	24	0							1	0	0	0	3	1		0	0									0			1									1
152211	1. Baseline	1. Commercial	0	0	magenta	1	0	1	0		26	60	1	0	0	0	1	0	0	1	0	0	0	2	0	1	1	0									0	1	1										1
152211	2. Midline	1. Commercial	0	1	magenta	1		1	0		27	60	0							1	0	0	0	2	0		0	0		1							1	1											1
152211	3. Endline	1. Commercial	0	0	magenta	1	1	1	0		27	60	0							1	0	0	0	2	0		0	0		1	1						1	1	1										1
152212	1. Baseline	1. Commercial	0	0	teal	0	0	1	0		26	108	1	0	0	0	1	0	0	1	0	0	0	2	0	1	1	1	0								0	1	1										1
152212	2. Midline	1. Commercial	0	1	teal	0		1	0		26	108	0							1	0	0	0	2	0		0	0									0	1											1
152212	3. Endline	1. Commercial	0	0	teal	0	1	1	0		26	108	0							1	0	0	0	3	1		0	0									0	1											1
152220	1. Baseline	1. Commercial	0	0	magenta	1	0	1	0		42	48	1	0	0	0	1	0	0	1	0	0	0	7	1	2	1	0									0	0	0	0	0	0	1	0					1
152220	2. Midline	1. Commercial	0	1	magenta	1		1	0		43	48	0							1	0	0	0	7	1		0	1	0								0	1	1	1	1	1	1						1
152220	3. Endline	1. Commercial	0	0	magenta	1	1	1	0		43	48	0							1	0	0	0	8	1		0	1	1								0												0
152221	1. Baseline	1. Commercial	0	0	magenta	1	0	1	0		25	60	1	0	0	1	0	0	0	1	0	0	0	2	0	1	1	0									0	0	0										0
152221	2. Midline	1. Commercial	0	1	magenta	1	1	1	0		25	60	0							1	0	0	0	2	0		0	0									0												0
152222	1. Baseline	1. Commercial	1	0	teal	0	0	1	0		24	48	1	0	1	0	0	0	0	1	0	0	0	2	0	2	1	0									0	0	0										0
152223	1. Baseline	1. Commercial	0	0	teal	0	0	1	0		22	48	1	0	0	0	1	0	0	1	0	0	0	4	1	0	1	0									0	1	0	0	0								1
152223	2. Midline	1. Commercial	0	1	teal	0		1	0		22	48	0							1	0	0	0	4	1		0	1	0								0	1											1
152223	3. Endline	1. Commercial	0	0	teal	0	1	1	0		22	48	0							1	0	0	0	4	1		0	1	1								0	1		1	1								1
152230	1. Baseline	1. Commercial	0	0	magenta	1	0	1	0		28	18	1	0	1	0	0	0	0	1	0	0	0	2	0	0	0	0									0	0	0										0
152230	2. Midline	1. Commercial	0	1	magenta	1		1	0		28	18	0							1	0	0	0	2	0		0	0									0												0
152230	3. Endline	1. Commercial	0	0	magenta	1	1	1	0		28	18	0							1	0	0	0	2	0		0	0									0												0
152231	1. Baseline	1. Commercial	0	0	magenta	1	0	1	0		41	96	1	0	0	0	1	0	0	0	0	1	0	7	1	5	1	0									0	0	0	0	0	0	0	0					0
152231	2. Midline	1. Commercial	0	1	magenta	1		1	0		41	96	0							0	0	0	0	7	1		0	0			1		1		1		1		1		1		1						1
152231	3. Endline	1. Commercial	0	0	magenta	1	1	1	0		41	96	0							0	0	1	0	7	1		0	1	1		1		1	1	1		1	1	1	1	1	1	1						1
152232	1. Baseline	1. Commercial	0	0	magenta	1	0	1	0		31	10	1	0	0	0	1	0	0	1	0	0	0	2	0	2	1	0									0	1	0										1
152232	2. Midline	1. Commercial	0	1	magenta	1		1	0		31	10	0							1	0	0	0	2	0		0	1	1	1							1	1											1
152232	3. Endline	1. Commercial	0	0	magenta	1	1	1	0		31	10	0							1	0	0	0	2	0		0	1	1								0												0
152300	1. Baseline	1. Commercial	0	0	magenta	1	0	1	0		47	36	1	0	1	0	0	0	0	1	0	0	0	4	1	7	1	0									0	1	0	0	0								1
152300	2. Midline	1. Commercial	0	1	magenta	1		1	0		47	36	0							1	0	0	0	4	1		0	1	1								0												0
152300	3. Endline	1. Commercial	0	0	magenta	1	1	1	0		47	36	0							1	0	0	0	4	1		0	1	1								0												0
152310	1. Baseline	1. Commercial	0	0	teal	0	0	1	0		21	4	1	0	0	0	1	0	0	1	0	0	0	1	0	0	0	0									0	0											0
152310	2. Midline	1. Commercial	0	1	teal	0		1	0		21	4	0							1	0	0	0	2	0		0	0									0												0
152310	3. Endline	1. Commercial	0	0	teal	0	1	1	0		21	4	0							1	0	0	0	2	0		0	0									0												0
152312	1. Baseline	1. Commercial	0	0	magenta	1	0	1	0		31	36	1	0	0	0	1	0	0	1	0	0	0	3	1	3	1	0									0	0	0	0									0
152312	2. Midline	1. Commercial	0	1	magenta	1		1	0		31	36	0							1	0	0	0	3	1		0	0									0												0
152312	3. Endline	1. Commercial	0	0	magenta	1	1	1	0		31	36	0							0	1	0	0	3	1		0	0									0												0
152313	1. Baseline	1. Commercial	0	0	magenta	1	0	1	0		40	72	1	0	0	1	0	0	0	1	0	0	0	6	1	6	1	0									0	0	0	0	0	0	0						0
152313	2. Midline	1. Commercial	0	1	magenta	1		1	0		40	72	0							1	0	0	0	6	1		0	1	1						1		1		1	1			1						1
152313	3. Endline	1. Commercial	0	0	magenta	1	1	1	0		40	72	0							1	0	0	0	6	1		0	1	1					0	1		1	1				1	1						1
152320	1. Baseline	1. Commercial	0	0	magenta	1	0	1	0		50	180	1	0	1	0	0	0	0	1	0	0	0	4	1	1	1	1	1								0	0	0	0	0								0
152320	2. Midline	1. Commercial	0	1	magenta	1		1	0		50	180	0							1	0	0	0	4	1		0	1	1	1							1	1											1
152320	3. Endline	1. Commercial	0	0	magenta	1	1	1	0		51	180	0							1	0	0	0	6	1		0	0									0												0
152321	1. Baseline	1. Commercial	0	0	teal	0	0	1	0		26	96	1	0	0	1	0	0	0	1	0	0	0	5	1	3	1	0									0	0	0	1	0	0							1
152321	2. Midline	1. Commercial	0	1	teal	0		1	0		26	96	0							1	0	0	0	6	1		0	0									0			1									1
152321	3. Endline	1. Commercial	0	0	teal	0	1	1	0		26	96	0							1	0	0	0	5	1		0	1	0								0			1									1
152322	1. Baseline	1. Commercial	0	0	magenta	1	0	1	0		36	156	1	0	0	0	0	1	0	1	0	0	0	3	1	1	1	1	1								0	0	0	0									0
152322	2. Midline	1. Commercial	0	1	magenta	1		1	0		36	156	0							1	0	0	0	5	1		0	1	1	1							1	1											1
152322	3. Endline	1. Commercial	0	0	magenta	1	1	1	0		36	156	0							1	0	0	0	4	1		0	1	1	1	1						1	1	1										1
152330	1. Baseline	1. Commercial	0	0	magenta	1	0	1	0		30	24	1	0	1	0	0	0	0	1	0	0	0	4	1	0	0	0									0	0	0	0	1								1
152330	3. Endline	1. Commercial	0	0	magenta	1	1	1	0		25	24	0							1	0	0	0	4	1		0	0		1							1	1											1
152331	1. Baseline	1. Commercial	0	0	magenta	1	0	1	0		33	24	1	0	0	0	1	0	0	1	0	0	0	1	0	3	1	0									0	0											0
152331	2. Midline	1. Commercial	0	1	magenta	1		1	0		33	24	0							1	0	0	0	1	0		0	1	1	0							0	1											1
152331	3. Endline	1. Commercial	0	0	magenta	1	1	1	0		33	24	0							1	0	0	0	1	0		0	1	0	0							0	1											1
152332	1. Baseline	1. Commercial	1	0	magenta	1	0	1	0		23	84	1	0	0	0	1	0	0	1	0	0	0	2	0	0	0	0									0	0	0										0
152333	1. Baseline	1. Commercial	0	0	teal	0	0	1	0		23	24	1	0	0	1	0	0	0	1	0	0	0	1	0	0	1	1	0								0	0											0
152333	2. Midline	1. Commercial	0	1	teal	0		1	0		23	24	0							1	0	0	0	1	0		0	0									0												0
152333	3. Endline	1. Commercial	0	0	teal	0	1	1	0		23	24	0							1	0	0	0	1	0		0	0									0	1											1
153000	1. Baseline	1. Commercial	0	0	teal	0	0	1	0		25	8	1	0	1	0	0	0	0	1	0	0	0	6	1	1	1	0									0	1	1	1	0	0	0						1
153000	2. Midline	1. Commercial	0	1	teal	0		1	0		25	8	0							1	0	0	0	6	1		0	0									0												0
153000	3. Endline	1. Commercial	0	0	teal	0	1	1	0		25	8	0							1	0	0	0	7	1		0	1	1								0	1	1										1
153100	1. Baseline	1. Commercial	0	0	teal	0	0	1	0		41	84	1	0	1	0	0	0	0	0	0	1	0	6	1	2	1	0									0	0	0	1	0	0	1						1
153100	2. Midline	1. Commercial	0	1	teal	0		1	0		41	84	0							0	0	1	0	6	1		0	0									0												0
153100	3. Endline	1. Commercial	0	0	teal	0	1	1	0		41	84	0							0	0	1	0	7	1		0	1	1								0			1									1
153120	1. Baseline	1. Commercial	0	0	magenta	1	0	1	0		37	24	1	0	1	0	0	0	0	1	0	0	0	3	1	1	1	0									0	1	0	0									1
153120	2. Midline	1. Commercial	0	1	magenta	1	1	1	0		31	24	0							1	0	0	0	6	1		0	0									0												0
153131	1. Baseline	1. Commercial	0	0	teal	0	0	1	0		28	24	1	0	0	1	0	0	0	1	0	0	0	2	0	2	1	0									0	0	0										0
153131	3. Endline	1. Commercial	0	0	teal	0	1	1	0		28	24	0							1	0	0	0	2	0		0	0									0	1											1
153133	1. Baseline	1. Commercial	0	0	teal	0	0	1	0		38	36	1	0	1	0	0	0	0	1	0	0	0	2	0	2	1	0									0	0	0										0
153133	2. Midline	1. Commercial	0	1	teal	0		1	0		38	36	0							1	0	0	0	2	0		0	1	1								0	1											1
153133	3. Endline	1. Commercial	0	0	teal	0	1	1	0		38	36	0							1	0	0	0	2	0		0	1	1								0	1											1
153200	1. Baseline	1. Commercial	1	0	teal	0	0	1	0		27	24	1	0	0	0	0	1	0	1	0	0	0	1	0	2	1	0									0	0											0
153210	1. Baseline	1. Commercial	0	0	teal	0	0	1	0		41	168	1	0	1	0	0	0	0	1	0	0	0	4	1	4	1	1	0								0	1	1	0	0								1
153210	2. Midline	1. Commercial	0	1	teal	0		1	0		41	168	0							1	0	0	0	4	1		0	1	0								0		1	1									1
153210	3. Endline	1. Commercial	0	0	teal	0	1	1	0		41	168	0							1	0	0	0	4	1		0	0									0	1											1
153211	1. Baseline	1. Commercial	0	0	teal	0	0	1	0		35	156	1	0	1	0	0	0	0	1	0	0	0	6	1	2	1	0									0	0	0	0	0	0	0						0
153211	2. Midline	1. Commercial	0	1	teal	0		1	0		34	156	0							1	0	0	0	6	1		0	1	0								0												0
153211	3. Endline	1. Commercial	0	0	teal	0	1	1	0		34	156	0							1	0	0	0	6	1		0	1	1								0												0
153230	1. Baseline	1. Commercial	0	0	teal	0	0	1	0		24	48	1	1	0	0	0	0	0	1	0	0	0	2	0	0	0	1	0								0	1	0										1
153230	2. Midline	1. Commercial	0	1	teal	0		1	0		24	48	0							1	0	0	0	3	1		0	1	0								0	1											1
153230	3. Endline	1. Commercial	0	0	teal	0	1	1	0		24	48	0							1	0	0	0	2	0		0	1	0								0												0
153231	1. Baseline	1. Commercial	0	0	teal	0	0	1	0		48	60	1	0	1	0	0	0	0	0	0	0	1	6	1	5	1	0									0	0	1	0	0	1	0						1
153231	2. Midline	1. Commercial	0	1	teal	0		1	0		49	60	0							0	0	0	1	6	1		0	0									0	1	1		1								1
153231	3. Endline	1. Commercial	0	0	teal	0	1	1	0		49	60	0							0	0	0	1	6	1		0	1	1								0	1	1		1								1
153232	1. Baseline	1. Commercial	0	0	magenta	1	0	1	0		24	72	1	0	0	1	0	0	0	1	0	0	0	1	0	1	1	0									0	1											1
153232	2. Midline	1. Commercial	0	1	magenta	1		1	0		25	72	0							1	0	0	0	1	0		0	1	1								0												0
153232	3. Endline	1. Commercial	0	0	magenta	1	1	1	0		25	72	0							1	0	0	0	1	0		0	0									0												0
153233	1. Baseline	1. Commercial	0	0	teal	0	0	1	0		48	72	1	1	0	0	0	0	0	1	0	0	0	4	1	7	1	0									0	0	0	0	0								0
153233	2. Midline	1. Commercial	0	1	teal	0		1	0		48	72	0							1	0	0	0	4	1		0	1	0								0												0
153233	3. Endline	1. Commercial	0	0	teal	0	1	1	0		48	72	0							1	0	0	0	4	1		0	0									0				1								1
153300	1. Baseline	1. Commercial	0	0	teal	0	0	1	0		26	120	1	1	0	0	0	0	0	1	0	0	0	3	1	2	1	1	0								0	0	0	0									0
153300	2. Midline	1. Commercial	0	1	teal	0		1	0		26	120	0							1	0	0	0	3	1		0	1	0								0	1											1
153300	3. Endline	1. Commercial	0	0	teal	0	1	1	0		26	120	0							1	0	0	0	3	1		0	0									0												0
153310	1. Baseline	1. Commercial	0	0	teal	0	0	1	0		37	72	1	1	0	0	0	0	0	0	1	0	0	6	1	7	1	1	1								0	0	0	0	0	0	0						0
153310	2. Midline	1. Commercial	0	1	teal	0	1	1	0		42	72	0							0	1	0	0	6	1		0	0									0												0
153312	1. Baseline	1. Commercial	0	0	teal	0	0	1	0		45	120	1	0	0	1	0	0	0	1	0	0	0	9	1	3	1	1	1								0	0	0	0	1	0	0	0	0	0			1
153312	2. Midline	1. Commercial	0	1	teal	0		1	0		46	120	0							1	0	0	0	9	1		0	1	1								0	1		1			1						1
153312	3. Endline	1. Commercial	0	0	teal	0	1	1	0		46	120	0							1	0	0	0	9	1		0	1	1								0				1	1							1
153331	1. Baseline	1. Commercial	0	0	teal	0	0	1	0		43	48	1	0	0	1	0	0	0	1	0	0	0	4	1	1	0	1	0								0	1	0	1	1								1
153331	2. Midline	1. Commercial	0	1	teal	0		1	0		43	48	0							1	0	0	0	4	1		0	1	0								0	1	1										1
153331	3. Endline	1. Commercial	0	0	teal	0	1	1	0		43	48	0							1	0	0	0	4	1		0	1	0								0	1											1
160000	1. Baseline	1. Commercial	0	0	magenta	1	0	1	0		25	36	1	0	0	0	1	0	0	1	0	0	0	5	1	1	1	0									0	0	1	1	1	1							1
160000	3. Endline	1. Commercial	0	0	magenta	1	1	1	0		24	36	0							1	0	0	0	8	1		0	1	1		1	1					1		1	1									1
170000	1. Baseline	1. Commercial	0	0	magenta	1	0	1	0		36	132	1	0	1	0	0	0	0	1	0	0	0	3	1	2	0	1	1								0	1	1	0									1
170000	2. Midline	1. Commercial	0	1	magenta	1		1	0		36	132	0							1	0	0	0	5	1		0	0									0												0
170000	3. Endline	1. Commercial	0	0	magenta	1	1	1	0		36	132	0							1	0	0	0	3	1		0	0									0												0
171000	1. Baseline	1. Commercial	0	0	magenta	1	0	1	0		24	60	1	1	0	0	0	0	0	1	0	0	0	2	0	2	1	0									0	0	0										0
171000	3. Endline	1. Commercial	0	0	magenta	1	1	1	0		24	60	0							0	0	0	0	2	0		0	1	1								0	1											1
171200	1. Baseline	1. Commercial	1	0	teal	0	0	1	0		18	36	1	0	0	1	0	0	0	1	0	0	0	1	0	0	0	0									0	0											0
171211	1. Baseline	1. Commercial	0	0	teal	0	0	1	0		42	120	1	0	0	1	0	0	0	0	1	0	0	3	1	2	1	1	1								0	1	0	0									1
171211	2. Midline	1. Commercial	0	1	teal	0	1	1	0		43	120	0							0	1	0	0	3	1		0	0									0	1	1										1
171212	1. Baseline	1. Commercial	0	0	magenta	1	0	1	0		47	72	1	0	0	1	0	0	0	1	0	0	0	3	1	3	1	0									0	0	1	0									1
171212	2. Midline	1. Commercial	0	1	magenta	1		1	0		47	72	0							1	0	0	0	3	1		0	1	1								0												0
171212	3. Endline	1. Commercial	0	0	magenta	1	1	1	0		47	72	0							1	0	0	0	3	1		0	1	1	1							1	1											1
171213	1. Baseline	1. Commercial	0	0	magenta	1	0	1	0		20	12	1	0	0	1	0	0	0	1	0	0	0	3	1	0	1	1	1								0	0	0	0									0
171213	2. Midline	1. Commercial	0	1	magenta	1		1	0		20	12	0							1	0	0	0	5	1		0	0									0												0
171213	3. Endline	1. Commercial	0	0	magenta	1	1	1	0		20	12	0							1	0	0	0	4	1		0	0									0												0
171230	1. Baseline	1. Commercial	0	0	teal	0	0	1	0		60	170	1	1	0	0	0	0	0	1	0	0	0	1	0	0	0	0									0	0											0
171230	2. Midline	1. Commercial	0	1	teal	0		1	0		60	170	0							1	0	0	0	1	0		0	1	1								0												0
171230	3. Endline	1. Commercial	0	0	teal	0	1	1	0		60	170	0							1	0	0	0	1	0		0	1	1								0												0
171300	1. Baseline	1. Commercial	0	0	teal	0	0	1	0		48	120	1	0	0	1	0	0	0	1	0	0	0	4	1	4	1	0									0	0	0	1	0								1
171300	2. Midline	1. Commercial	0	1	teal	0		1	0		48	120	0							1	0	0	0	4	1		0	0									0												0
171300	3. Endline	1. Commercial	0	0	teal	0	1	1	0		48	120	0							1	0	0	0	4	1		0	1	0								0	1											1
171310	1. Baseline	1. Commercial	0	0	teal	0	0	1	0		28	18	1	0	0	0	1	0	0	1	0	0	0	3	1	3	1	0									0	0	0	0									0
171310	2. Midline	1. Commercial	0	1	teal	0	1	1	0		29	18	0							1	0	0	0	3	1		0	1	1								0			1									1
171313	1. Baseline	1. Commercial	0	0	magenta	1	0	1	0		19	18	1	0	0	1	0	0	0	1	0	0	0	1	0	0	0	1	0								0	0											0
171313	2. Midline	1. Commercial	0	1	magenta	1		1	0		19	18	0							1	0	0	0	1	0		0	1	1	1							1	1											1
171313	3. Endline	1. Commercial	0	0	magenta	1	1	1	0		19	18	0							1	0	0	0	1	0		0	0		1							1	1											1
171320	1. Baseline	1. Commercial	0	0	magenta	1	0	1	0		48	36	1	0	1	0	0	0	0	1	0	0	0	5	1	5	1	0									0	0	0	0	0	0							0
171320	2. Midline	1. Commercial	0	1	magenta	1		1	0		48	36	0							1	0	0	0	5	1		0	1	1			1					1			1									1
171320	3. Endline	1. Commercial	0	0	magenta	1	1	1	0		48	36	0							1	0	0	0	8	1		0	1	1								0												0
171330	1. Baseline	1. Commercial	1	0	teal	0	0	1	0		23	24	1	0	1	0	0	0	0	1	0	0	0	2	0	2	1	0									0	0	0										0
172000	1. Baseline	1. Commercial	0	0	magenta	1	0	1	0		46	108	1	0	1	0	0	0	0	0	1	0	0	3	1	3	0	1	1								0	1	0	1									1
172000	2. Midline	1. Commercial	0	1	magenta	1		1	0		47	108	0							0	1	0	0	4	1		0	1	0								0			1									1
172000	3. Endline	1. Commercial	0	0	magenta	1	1	1	0		47	108	0							0	1	0	0	4	1		0	1	0	1							1	1	1										1
172300	1. Baseline	1. Commercial	1	0	teal	0	0	1	0		32	24	1	1	0	0	0	0	0	1	0	0	0	9	1	4	1	1	1								0	0	0	0	0	1	1	0	0	0			1
173000	1. Baseline	1. Commercial	0	0	magenta	1	0	1	0		24	60	1							1	0	0	0	1	0	0	0	0									0	0											0
173000	2. Midline	1. Commercial	0	1	magenta	1	1	1	0		25	60	0							1	0	0	0	1	0		0	0									0												0
173100	1. Baseline	1. Commercial	0	0	magenta	1	0	1	0		34	36	1	0	1	0	0	0	0	1	0	0	0	3	1	3	1	0									0	0	1	0									1
173100	2. Midline	1. Commercial	0	1	magenta	1		1	0		34	36	0							1	0	0	0	4	1		0	0									0		1										1
173100	3. Endline	1. Commercial	0	0	magenta	1	1	1	0		34	36	0							1	0	0	0	5	1		0	1	1								0		1										1
173110	1. Baseline	1. Commercial	0	0	magenta	1	0	1	0		20	24	1	0	0	0	1	0	0	1	0	0	0	1	0	0	0	0									0	0											0
173110	2. Midline	1. Commercial	0	1	magenta	1		1	0		20	24	0							1	0	0	0	1	0		0	0									0												0
173110	3. Endline	1. Commercial	0	0	magenta	1	1	1	0		20	24	0							1	0	0	0	1	0		0	0									0												0
173113	1. Baseline	1. Commercial	1	0	magenta	1	0	1	0		26	24	1	0	0	0	1	0	0	1	0	0	0	2	0	1	1	0									0	0	1										1
173120	1. Baseline	1. Commercial	0	0	teal	0	0	1	0		22	12	1	0	0	0	1	0	0	1	0	0	0	2	0	0	1	1	0								0	0	0										0
173120	2. Midline	1. Commercial	0	1	teal	0	1	1	0		23	12	0							1	0	0	0	2	0		0	1	0								0		1										1
173200	1. Baseline	1. Commercial	0	0	magenta	1	0	1	0		50	120	1	0	0	1	0	0	0	1	0	0	0	3	1	1	1	0									0	0	0	0									0
173200	2. Midline	1. Commercial	0	1	magenta	1		1	0		50	120	0							1	0	0	0	3	1		0	1	1	1							1	1											1
173200	3. Endline	1. Commercial	0	0	magenta	1	1	1	0		50	120	0							1	0	0	0	4	1		0	0		1							1	1											1
180000	1. Baseline	1. Commercial	0	0	teal	0	0	1	0		47	252	1	0	1	0	0	0	0	0	0	1	0	5	1	3	1	0									0	0	0	0	0	0							0
180000	2. Midline	1. Commercial	0	1	teal	0		1	0		47	252	0							0	0	1	0	5	1		0	1	0								0	1											1
180000	3. Endline	1. Commercial	0	0	teal	0	1	1	0		47	252	0							0	0	1	0	5	1		0	0									0												0
181000	1. Baseline	1. Commercial	0	0	magenta	1	0	1	0		38	48	1	0	1	0	0	0	0	1	0	0	0	5	1	5	1	0									0	0	0	0	0	0							0
181000	2. Midline	1. Commercial	0	1	magenta	1		1	0		38	48	0							1	0	0	0	7	1		0	0			1		1				1		1		1								1
181000	3. Endline	1. Commercial	0	0	magenta	1	1	1	0		38	48	0							0	1	0	0	7	1		0	0					1				1				1								1
181110	1. Baseline	1. Commercial	0	0	magenta	1	0	1	0		37	36	1	0	0	0	1	0	0	1	0	0	0	1	0	0	0	1	1								0	0											0
181110	2. Midline	1. Commercial	0	1	magenta	1		1	0		37	36	0							1	0	0	0	1	0		0	1	0								0	1	1	1									1
181110	3. Endline	1. Commercial	0	0	magenta	1	1	1	0		37	36	0							1	0	0	0	2	0		0	1	1								0												0
181111	1. Baseline	1. Commercial	0	0	magenta	1	0	1	0		23	36	1	0	0	1	0	0	0	1	0	0	0	3	1	3	1	0									0	0	0	0									0
181111	3. Endline	1. Commercial	0	0	magenta	1	1	1	0		24	36	0							1	0	0	0	3	1		0	0									0			1									1
181112	1. Baseline	1. Commercial	0	0	teal	0	0	1	0		41	18	1	0	1	0	0	0	0	1	0	0	0	3	1	3	1	0									0	0	0	0									0
181112	2. Midline	1. Commercial	0	1	teal	0	1	1	0		41	18	0							1	0	0	0	4	1		0	0									0												0
181113	1. Baseline	1. Commercial	0	0	magenta	1	0	1	0		25	36	1	0	0	0	1	0	0	1	0	0	0	3	1	0	1	0									0	1	1	0									1
181113	2. Midline	1. Commercial	0	1	magenta	1	1	1	0		25	36	0							1	0	0	0	4	1		0	0									0			1									1
181120	1. Baseline	1. Commercial	0	0	teal	0	0	1	0			48	1	0	0	0	0	1	0	1	0	0	0	3	1	5	1	0									0	0	0	0									0
181120	3. Endline	1. Commercial	0	0	teal	0	1	1	0		39	48	0							0	1	0	0	4	1		0	0									0												0
181122	1. Baseline	1. Commercial	0	0	magenta	1	0	1	0		41	96	1	0	0	1	0	0	0	0	1	0	0	3	1	1	1	0									0	1	0	0									1
181122	2. Midline	1. Commercial	0	1	magenta	1		1	0		43	96	0							0	1	0	0	3	1		0	0									0												0
181122	3. Endline	1. Commercial	0	0	magenta	1	1	1	0		43	96	0							0	1	0	0	4	1		0	1	1								0												0
181130	1. Baseline	1. Commercial	0	0	teal	0	0	1	0		48	96	1	1	0	0	0	0	0	0	1	0	0	4	1	1	1	0									0	0	0	0	0								0
181130	2. Midline	1. Commercial	0	1	teal	0		1	0		48	96	0							0	1	0	0	4	1		0	0									0												0
181130	3. Endline	1. Commercial	0	0	teal	0	1	1	0		48	96	0							0	1	0	0	5	1		0	0									0												0
181131	1. Baseline	1. Commercial	0	0	teal	0	0	1	0		47	12	1	0	1	0	0	0	0	0	0	0	1	2	0	2	0	0									0	1	0										1
181131	2. Midline	1. Commercial	0	1	teal	0	1	1	0		47	12	0							0	0	0	1	2	0		0	0									0		1										1
181133	1. Baseline	1. Commercial	0	0	magenta	1	0	1	0		15	36	1	0	0	1	0	0	0	1	0	0	0	2	0	1	1	0									0	1	0										1
181133	3. Endline	1. Commercial	0	0	magenta	1	1	1	0		16	36	0							1	0	0	0	4	1		0	0									0												0
181200	1. Baseline	1. Commercial	0	0	magenta	1	0	1	0		33	36	1	0	1	0	0	0	0	1	0	0	0	4	1	1	1	1	1								0	0	1	1	0								1
181200	2. Midline	1. Commercial	0	1	magenta	1		1	0		33	36	0							1	0	0	0	4	1		0	0									0												0
181200	3. Endline	1. Commercial	0	0	magenta	1	1	1	0	1	33	36	0							1	0	0	0	7	1		0	1	1								0												0
181210	1. Baseline	1. Commercial	0	0	teal	0	0	1	0		16	5	1	0	0	1	0	0	0	1	0	0	0	1	0	0	0	0									0	0											0
181210	2. Midline	1. Commercial	0	1	teal	0		1	0		16	5	0							1	0	0	0	1	0		0	0									0												0
181210	3. Endline	1. Commercial	0	0	teal	0	1	1	0		16	5	0							1	0	0	0	1	0		0	0									0												0
181211	1. Baseline	1. Commercial	1	0	teal	0	0	1	0		30	24	1	0	0	0	1	0	0	1	0	0	0	1	0	0	1	0									0	0											0
181212	1. Baseline	1. Commercial	0	0	magenta	1	0	1	0		51	384	1	0	1	0	0	0	0	1	0	0	0	3	1	3	1	0									0	1	1	1									1
181212	2. Midline	1. Commercial	0	1	magenta	1		1	0		51	384	0							1	0	0	0	3	1		0	0		1		1					1	1		1									1
181212	3. Endline	1. Commercial	0	0	magenta	1	1	1	0		52	384	0							1	0	0	0	5	1		0	1	1								0												0
181300	1. Baseline	1. Commercial	0	0	teal	0	0	1	0		28	36	1	0	1	0	0	0	0	1	0	0	0	3	1	0	1	0									0	0	0	0									0
181300	2. Midline	1. Commercial	0	1	teal	0		1	0		28	36	0							1	0	0	0	5	1		0	0									0												0
181300	3. Endline	1. Commercial	0	0	teal	0	1	1	0		28	36	0							1	0	0	0	6	1		0	1	1								0												0
182000	1. Baseline	1. Commercial	0	0	magenta	1	0	1	0		35	96	1	0	1	0	0	0	0	1	0	0	0	3	1	3	1	0									0	1	0	0									1
182000	2. Midline	1. Commercial	0	1	magenta	1		1	0		36	96	0							1	0	0	0	3	1		0	0									0												0
182000	3. Endline	1. Commercial	0	0	magenta	1	1	1	0		36	96	0							1	0	0	0	3	1		0	1	1	0	1						1	1	1										1
183000	1. Baseline	1. Commercial	0	0	teal	0	0	1	0		21	24	1	0	1	0	0	0	0	1	0	0	0	5	1	1	1	1	1								0	0	0	1	0	0							1
183000	2. Midline	1. Commercial	0	1	teal	0	1	1	0		21	24	0							1	0	0	0	6	1		0	1	1								0												0
190000	1. Baseline	1. Commercial	0	0	magenta	1	0	1	0		22	48	1	0	1	0	0	0	0	1	0	0	0	3	1	2	1	1	1								0	0	0	0									0
190000	2. Midline	1. Commercial	0	1	magenta	1	1	1	0		28	48	0							1	0	0	0	4	1		0	0									0												0
191000	1. Baseline	1. Commercial	0	0	magenta	1	0	1	0		35	36	1	0	0	1	0	0	0	1	0	0	0	4	1	3	1	0									0	0	0	0	0								0
191000	2. Midline	1. Commercial	0	1	magenta	1		1	0		35	36	0							1	0	0	0	4	1		0	1	1			1					1			1									1
191000	3. Endline	1. Commercial	0	0	magenta	1	1	1	0		35	36	0							1	0	0	0	5	1		0	0				1					1			1									1
191100	1. Baseline	1. Commercial	1	0	teal	0	0	1	0		19	60	1	0	0	0	1	0	0	1	0	0	0	3	1	2	1	0									0	0	0	0									0
191110	1. Baseline	1. Commercial	0	0	magenta	1	0	1	0		31	60	1	0	0	0	1	0	0	1	0	0	0	3	1	1	0	1	1								0	1	1	0									1
191110	2. Midline	1. Commercial	0	1	magenta	1		1	0		31	60	0							1	0	0	0	3	1		0	1	0								0		1	1									1
191110	3. Endline	1. Commercial	0	0	magenta	1	1	1	0		31	60	0							1	0	0	0	4	1		0	0									0		1										1
191120	1. Baseline	1. Commercial	0	0	teal	0	0	1	0		20	48	1	0	0	1	0	0	0	1	0	0	0	2	0	1	1	1	1								0	0	0										0
191120	2. Midline	1. Commercial	0	1	teal	0		1	0		20	48	0							1	0	0	0	2	0		0	0									0												0
191120	3. Endline	1. Commercial	0	0	teal	0	1	1	0		20	48	0							0	0	0	0	2	0		0	0									0												0
191121	1. Baseline	1. Commercial	0	0	teal	0	0	1	0		39	180	1	0	0	1	0	0	0	1	0	0	0	2	0	2	1	0									0	0	0										0
191121	2. Midline	1. Commercial	0	1	teal	0		1	0		39	180	0							1	0	0	0	2	0		0	1	0								0	1											1
191121	3. Endline	1. Commercial	0	0	teal	0	1	1	0		39	180	0							1	0	0	0	2	0		0	1	0								0	1	1	1									1
191130	1. Baseline	1. Commercial	0	0	teal	0	0	1	0		27	36	1	0	0	0	1	0	0	1	0	0	0	4	1	0	1	0									0	0	0	0	1								1
191130	3. Endline	1. Commercial	0	0	teal	0	1	1	0		27	36	0							1	0	0	0	4	1		0	1	1								0			1	1								1
191200	1. Baseline	1. Commercial	1	0	magenta	1	0	1	0		27	36	1	0	0	1	0	0	0	1	0	0	0	4	1	3	1	1	1								0	0	0	0	0								0
191210	1. Baseline	1. Commercial	0	0	teal	0	0	1	0		39	84	1	0	1	0	0	0	0	1	0	0	0	3	1	3	1	0									0	0	0	1									1
191210	2. Midline	1. Commercial	0	1	teal	0		1	0		39	84	0							1	0	0	0	3	1		0	0									0			1									1
191210	3. Endline	1. Commercial	0	0	teal	0	1	1	0		39	84	0							1	0	0	0	3	1		0	1	0								0		1	1									1
191211	1. Baseline	1. Commercial	0	0	magenta	1	0	1	0		25	48	1	0	1	0	0	0	0	1	0	0	0	3	1	1	1	1	0								0	1	1	0									1
191211	2. Midline	1. Commercial	0	1	magenta	1		1	0		25	48	0							1	0	0	0	3	1		0	1	1								0												0
191211	3. Endline	1. Commercial	0	0	magenta	1	1	1	0		25	48	0							1	0	0	0	5	1		0	1	1								0	1											1
191212	1. Baseline	1. Commercial	0	0	teal	0	0	1	0		46	84	1	0	1	0	0	0	0	1	0	0	0	6	1	5	1	1	1								0	1	1	1	1	1	1						1
191212	2. Midline	1. Commercial	0	1	teal	0		1	0		46	84	0							1	0	0	0	9	1		0	1	1								0		1										1
191212	3. Endline	1. Commercial	0	0	teal	0	1	1	0		46	84	0							1	0	0	0	9	1		0	0									0	1											1
191213	1. Baseline	1. Commercial	1	0	teal	0	0	1	0		49	180	1	1	0	0	0	0	0	1	0	0	0	4	1	4	1	0									0	0	1	0	0								1
191221	1. Baseline	1. Commercial	0	0	magenta	1	0	1	0		32	24	1	0	0	1	0	0	0	1	0	0	0	4	1	1	1	0									0	1	0	0	0								1
191221	2. Midline	1. Commercial	0	1	magenta	1		1	0		32	24	0							1	0	0	0	4	1		0	1	1	0							0	1	1										1
191221	3. Endline	1. Commercial	0	0	magenta	1	1	1	0		32	24	0							0	0	0	0	5	1		0	0									0												0
191222	1. Baseline	1. Commercial	0	0	teal	0	0	1	0		48	60	1	0	1	0	0	0	0	1	0	0	0	5	1	5	1	0									0	0	0	0	0	0							0
191222	2. Midline	1. Commercial	0	1	teal	0		1	0		49	60	0							0	0	0	0	5	1		0	1	1								0												0
191222	3. Endline	1. Commercial	0	0	teal	0	1	1	0		49	60	0							0	0	0	0	5	1		0	1	1								0												0
191223	1. Baseline	1. Commercial	0	0	teal	0	0	1	0		22	24	1	0	0	0	1	0	0	1	0	0	0	2	0	0	0	0									0	0	0										0
191223	2. Midline	1. Commercial	0	1	teal	0		1	0		22	24	0							1	0	0	0	2	0		0	0									0	1											1
191223	3. Endline	1. Commercial	0	0	teal	0	1	1	0		22	24	0							1	0	0	0	3	1		0	0									0												0
191230	1. Baseline	1. Commercial	0	0	magenta	1	0	1	0		24	36	1	0	0	0	1	0	0	1	0	0	0	6	1	1	1	0									0	0	0	0	0	0	0						0
191230	2. Midline	1. Commercial	0	1	magenta	1		1	0		24	36	0							1	0	0	0	6	1		0	1	1								0	1											1
191230	3. Endline	1. Commercial	0	0	magenta	1	1	1	0		24	36	0							1	0	0	0	6	1		0	1	1								0		1	1	1								1
191231	1. Baseline	1. Commercial	0	0	teal	0	0	1	0		50	336	1	0	1	0	0	0	0	1	0	0	0	4	1	2	1	0									0	0	1	0	0								1
191231	2. Midline	1. Commercial	0	1	teal	0		1	0		50	336	0							1	0	0	0	4	1		0	0									0												0
191231	3. Endline	1. Commercial	0	0	teal	0	1	1	0		50	336	0							1	0	0	0	5	1		0	0									0	1		1									1
191232	1. Baseline	1. Commercial	0	0	magenta	1	0	1	0		26	48	1	1	0	0	0	0	0	1	0	0	0	3	1	2	1	0									0	0	0	1									1
191232	2. Midline	1. Commercial	0	1	magenta	1		1	0		26	48	0							1	0	0	0	3	1		0	0									0												0
191232	3. Endline	1. Commercial	0	0	magenta	1	1	1	0		26	48	0							1	0	0	0	3	1		0	0									0		1										1
191233	1. Baseline	1. Commercial	0	0	teal	0	0	1	0		32	14	1	0	0	1	0	0	0	1	0	0	0	1	0	1	1	0									0	0											0
191233	2. Midline	1. Commercial	0	1	teal	0	1	1	0		33	14	0							1	0	0	0	1	0		0	0									0												0
191300	1. Baseline	1. Commercial	0	0	magenta	1	0	1	0		21	48	1	0	0	1	0	0	0	1	0	0	0	1	0	0	1	1	1								0	0											0
191300	2. Midline	1. Commercial	0	1	magenta	1		1	0		20	48	0							1	0	0	0	1	0		0	1	1	1							1	1											1
191300	3. Endline	1. Commercial	0	0	magenta	1	1	1	0		20	48	0							1	0	0	0	1	0		0	0		1							1	1											1
191310	1. Baseline	1. Commercial	0	0	magenta	1	0	1	0		31	72	1	0	0	1	0	0	0	1	0	0	0	3	1	2	1	0									0	1	0	0									1
191310	2. Midline	1. Commercial	0	1	magenta	1		1	0		31	72	0							1	0	0	0	3	1		0	1	0		1						1	1	1										1
191310	3. Endline	1. Commercial	0	0	magenta	1	1	1	0		31	72	0							1	0	0	0	3	1		0	1	1	1	1	1					1	1	1	1									1
191311	1. Baseline	1. Commercial	0	0	magenta	1	0	1	0		22	12	1	0	0	1	0	0	0	1	0	0	0	2	0	2	1	0									0	0	0										0
191311	2. Midline	1. Commercial	0	1	magenta	1		1	0		22	12	0							1	0	0	0	2	0		0	1	1								0												0
191311	3. Endline	1. Commercial	0	0	magenta	1	1	1	0		22	12	0							1	0	0	0	3	1		0	1	1								0												0
191313	1. Baseline	1. Commercial	0	0	teal	0	0	1	0		34	96	1	1	0	0	0	0	0	1	0	0	0	5	1	5	1	0									0	0	0	0	0	0							0
191313	2. Midline	1. Commercial	0	1	teal	0	1	1	0		34	96	0							1	0	0	0	5	1		0	1	1								0												0
191321	1. Baseline	1. Commercial	0	0	magenta	1	0	1	0		20	12	1	0	0	1	0	0	0	1	0	0	0	2	0	0	0	0									0	0	0										0
191321	2. Midline	1. Commercial	0	1	magenta	1		1	0		20	12	0							1	0	0	0	2	0		0	1	1		1						1		1										1
191321	3. Endline	1. Commercial	0	0	magenta	1	1	1	0		20	12	0							1	0	0	0	2	0		0	1	1	1							1	1											1
191330	1. Baseline	1. Commercial	0	0	magenta	1	0	1	0		37	48	1	0	0	0	1	0	0	1	0	0	0	1	0	1	1	0									0	0											0
191330	2. Midline	1. Commercial	0	1	magenta	1		1	0		37	48	0							1	0	0	0	2	0		0	0									0	1											1
191330	3. Endline	1. Commercial	0	0	magenta	1	1	1	0		37	48	0							1	0	0	0	1	0		0	0									0												0
191331	1. Baseline	1. Commercial	1	0	magenta	1	0	1	0		28	72	1	0	1	0	0	0	0	1	0	0	0	3	1	3	1	0									0	0	0	0									0
191332	1. Baseline	1. Commercial	0	0	magenta	1	0	1	0		24	7	1	0	0	0	1	0	0	1	0	0	0	4	1	1	1	0									0	0	0	0	0								0
191332	2. Midline	1. Commercial	0	1	magenta	1		1	0		23	7	0							1	0	0	0	5	1		0	1	0								0	1											1
191332	3. Endline	1. Commercial	0	0	magenta	1	1	1	0		23	7	0							1	0	0	0	6	1		0	1	1								0												0
191333	1. Baseline	1. Commercial	0	0	magenta	1	0	1	0		48	108	1	0	1	0	0	0	0	1	0	0	0	5	1	5	0	0									0	0	0	0	0	0							0
191333	2. Midline	1. Commercial	0	1	magenta	1		1	0		48	108	0							1	0	0	0	5	1		0	0									0												0
191333	3. Endline	1. Commercial	0	0	magenta	1	1	1	0		48	108	0							1	0	0	0	8	1		0	0									0												0
192100	1. Baseline	1. Commercial	1	0	magenta	1	0	1	0		48	96	1	0	1	0	0	0	0	1	0	0	0	3	1	3	1	0									0	0	1	1									1
192110	1. Baseline	1. Commercial	0	0	magenta	1	0	1	0		34	84	1	0	1	0	0	0	0	1	0	0	0	6	1	6	1	1	1								0	0	0	0	0	0	0						0
192110	3. Endline	1. Commercial	0	0	magenta	1	1	1	0		35	84	0							1	0	0	0	6	1		0	0									0												0
192120	1. Baseline	1. Commercial	1	0	magenta	1	0	1	0		23	24	1	0	0	0	1	0	0	1	0	0	0	2	0	1	1	0									0	0	0										0
192122	1. Baseline	1. Commercial	0	0	teal	0	0	1	0		32	12	1	1	0	0	0	0	0	1	0	0	0	4	1	3	1	1	0								0	0	0	0	0								0
192122	2. Midline	1. Commercial	0	1	teal	0		1	0		32	12	0							1	0	0	0	4	1		0	0									0				1								1
192122	3. Endline	1. Commercial	0	0	teal	0	1	1	0		32	12	0							1	0	0	0	4	1		0	0									0			1									1
192131	1. Baseline	1. Commercial	0	0	magenta	1	0	1	0		18	24	1	0	0	1	0	0	0	1	0	0	0	4	1	0	1	0									0	0	0	1	0								1
192131	2. Midline	1. Commercial	0	1	magenta	1		1	0		18	24	0							1	0	0	0	5	1		0	1	1	0							0	1											1
192131	3. Endline	1. Commercial	0	0	magenta	1	1	1	0		20	24	0							1	0	0	0	5	1		0	1	1								0												0
192132	1. Baseline	1. Commercial	0	0	magenta	1	0	1	0		18	12	1	0	0	1	0	0	0	1	0	0	0	1	0	0	1	0									0	1											1
192132	2. Midline	1. Commercial	0	1	magenta	1		1	0		18	12	0							1	0	0	0	1	0		0	1	1								0	1	1										1
192132	3. Endline	1. Commercial	0	0	magenta	1	1	1	0		18	12	0							1	0	0	0	1	0		0	1	1	1							1	1											1
192133	1. Baseline	1. Commercial	0	0	teal	0	0	1	0		26	36	1	0	0	1	0	0	0	1	0	0	0	5	1	3	1	0									0	0	0	0	0	0							0
192133	2. Midline	1. Commercial	0	1	teal	0		1	0		26	36	0							1	0	0	0	5	1		0	1	0								0			1									1
192133	3. Endline	1. Commercial	0	0	teal	0	1	1	0		26	36	0							1	0	0	0	5	1		0	0									0												0
192200	1. Baseline	1. Commercial	0	0	magenta	1	0	1	0		30	39	1	0	0	1	0	0	0	1	0	0	0	4	1	2	1	1	0								0	1	1	1	1								1
192200	2. Midline	1. Commercial	0	1	magenta	1		1	0		31	39	0							1	0	0	0	4	1		0	1	1								0	1											1
192200	3. Endline	1. Commercial	0	0	magenta	1	1	1	0		31	39	0							1	0	0	0	4	1		0	0		1		0					1	1		1									1
192230	1. Baseline	1. Commercial	0	0	magenta	1	0	1	0		26	96	1	0	1	0	0	0	0	1	0	0	0	4	1	4	1	0									0	0	0	0	0								0
192230	2. Midline	1. Commercial	0	1	magenta	1		1	0		26	96	0							1	0	0	0	4	1		0	0									0												0
192230	3. Endline	1. Commercial	0	0	magenta	1	1	1	0		26	96	0							0	1	0	0	4	1		0	0					1				1				1								1
192232	1. Baseline	1. Commercial	0	0	magenta	1	0	1	0		18	24	1	0	0	0	1	0	0	1	0	0	0	1	0	0	1	0									0	0											0
192232	2. Midline	1. Commercial	0	1	magenta	1		1	0		18	24	0							1	0	0	0	3	1		0	0									0												0
192232	3. Endline	1. Commercial	0	0	magenta	1	1	1	0		19	24	0							1	0	0	0	1	0		0	0									0												0
192300	1. Baseline	1. Commercial	0	0	teal	0	0	1	0		27	7	1	0	1	0	0	0	0	0	1	0	0	4	1	3	1	0									0	0	1	0	0								1
192300	2. Midline	1. Commercial	0	1	teal	0		1	0		27	7	0							0	1	0	0	4	1		0	1	1								0												0
192300	3. Endline	1. Commercial	0	0	teal	0	1	1	0		27	7	0							0	1	0	0	5	1		0	1	1								0		1										1
193100	1. Baseline	1. Commercial	0	0	teal	0	0	1	0		28	24	1	0	1	0	0	0	0	1	0	0	0	5	1	3	1	0									0	0	0	0	0	0							0
193100	2. Midline	1. Commercial	0	1	teal	0		1	0		26	24	0							1	0	0	0	5	1		0	1	0								0												0
193100	3. Endline	1. Commercial	0	0	teal	0	1	1	0		26	24	0							0	0	0	0	5	1		0	0									0												0
193110	1. Baseline	1. Commercial	0	0	magenta	1	0	1	0		27	96	1	0	0	0	1	0	0	1	0	0	0	3	1	3	1	0									0	1	0	0									1
193110	2. Midline	1. Commercial	0	1	magenta	1		1	0		27	96	0							1	0	0	0	3	1		0	1	1		1	1					1		1	1									1
193110	3. Endline	1. Commercial	0	0	magenta	1	1	1	0		27	96	0							1	0	0	0	3	1		0	1	1			1					1	1	1	1									1
193113	1. Baseline	1. Commercial	0	0	teal	0	0	1	0		37	96	1	1	0	0	0	0	0	1	0	0	0	5	1	3	1	0									0	0	0	0	0	0							0
193113	2. Midline	1. Commercial	0	1	teal	0	1	1	0		37	96	0							1	0	0	0	5	1		0	0									0												0
193120	1. Baseline	1. Commercial	0	0	magenta	1	0	1	0		20	36	1	0	0	1	0	0	0	1	0	0	0	5	1	0	1	1	1								0	0	0	0	0	0							0
193120	2. Midline	1. Commercial	0	1	magenta	1		1	0		20	36	0							1	0	0	0	5	1		0	1	0								0	1	1										1
193120	3. Endline	1. Commercial	0	0	magenta	1	1	1	0		20	36	0							1	0	0	0	6	1		0	1	1	0							0	1											1
193130	1. Baseline	1. Commercial	0	0	magenta	1	0	1	0		32	24	1	0	0	0	1	0	0	1	0	0	0	3	1	1	1	0									0	0	0	0									0
193130	2. Midline	1. Commercial	0	1	magenta	1		1	0		32	24	0							1	0	0	0	3	1		0	1	1	1							1	1		1									1
193130	3. Endline	1. Commercial	0	0	magenta	1	1	1	0		32	24	0							0	1	0	0	6	1		0	1	1								0												0
193132	1. Baseline	1. Commercial	0	0	magenta	1	0	1	0		26	24	1	0	1	0	0	0	0	1	0	0	0	2	0	2	1	0									0	0	1										1
193132	2. Midline	1. Commercial	0	1	magenta	1		1	0		26	24	0							1	0	0	0	2	0		0	1	1	1							1	1											1
193132	3. Endline	1. Commercial	0	0	magenta	1	1	1	0		26	24	0							1	0	0	0	2	0		0	1	1	1							1	1											1
193300	1. Baseline	1. Commercial	1	0	magenta	1	0	1	0		24	48	1	0	0	0	1	0	0	1	0	0	0	5	1	1	1	0									0	0	0	0	0	0							0
193320	1. Baseline	1. Commercial	1	0	teal	0	0	1	0		32	36	1	0	0	1	0	0	0	1	0	0	0	3	1	3	1	1	1								0	0	0	0									0
210000	1. Baseline	2. Transactional	0	0	teal	0	0	0	1		24	24	1	0	1	0	0	0	0	1	0	0	0	3	1	0	1	1	1								0	0	0	1									1
210000	2. Midline	2. Transactional	0	1	teal	0		0	1		24	24	0							1	0	0	0	3	1		0	1	0								0	1											1
210000	3. Endline	2. Transactional	0	0	teal	0	1	0	1		24	24	0							1	0	0	0	3	1		0	0									0												0
211000	1. Baseline	2. Transactional	0	0	teal	0	0	0	1		18	3	1	0	1	0	0	0	0	1	0	0	0	2	0	0	1	0									0	0	0										0
211000	2. Midline	2. Transactional	0	1	teal	0		0	1		18	3	0							1	0	0	0	3	1		0	1	1								0	1											1
211000	3. Endline	2. Transactional	0	0	teal	0	1	0	1		18	3	0							1	0	0	0	2	0		0	1	1								0		1										1
211100	1. Baseline	2. Transactional	0	0	magenta	1	0	0	1		22	96	1	0	0	0	1	0	0	1	0	0	0	1	0	0	0	1	0								0	1											1
211100	3. Endline	2. Transactional	0	0	magenta	1	1	0	1		22	96	0							1	0	0	0	1	0		0	0									0												0
211200	1. Baseline	2. Transactional	0	0	magenta	1	0	0	1		23	12	1	0	0	1	0	0	0	1	0	0	0	1	0	0	1	0									0	1											1
211200	2. Midline	2. Transactional	0	1	magenta	1		0	1		23	12	0							1	0	0	0	2	0		0	0									0		1										1
211200	3. Endline	2. Transactional	0	0	magenta	1	1	0	1		23	12	0							1	0	0	0	2	0		0	0		1							1	1											1
211210	1. Baseline	2. Transactional	0	0	teal	0	0	0	1		16	3	1	0	1	0	0	0	0	1	0	0	0	2	0	1	1	1	1								0	1	1										1
211210	2. Midline	2. Transactional	0	1	teal	0		0	1		16	3	0							1	0	0	0	2	0		0	1	0	1							1	1											1
211210	3. Endline	2. Transactional	0	0	teal	0	1	0	1		16	3	0							1	0	0	0	2	0		0	0									0												0
211220	1. Baseline	2. Transactional	0	0	magenta	1	0	0	1		18	2	1	1	0	0	0	0	0	1	0	0	0	1	0	0	1	1	0								0	1											1
211220	2. Midline	2. Transactional	0	1	magenta	1		0	1		18	2	0							1	0	0	0	1	0		0	1	0	1							1	1											1
211220	3. Endline	2. Transactional	0	0	magenta	1	1	0	1		18	2	0							1	0	0	0	1	0		0	1	1	1							1	1											1
211223	1. Baseline	2. Transactional	0	0	teal	0	0	0	1		17	24	1	0	1	0	0	0	0	1	0	0	0	1	0	0	1	1	1								0	1											1
211223	3. Endline	2. Transactional	0	0	teal	0	1	0	1		23	24	0							0	0	0	0	1	0		0	1	1								0												0
211300	1. Baseline	2. Transactional	0	0	teal	0	0	0	1		26	5	1	0	0	0	0	1	0	1	0	0	0	3	1	1	1	1	0								0	0	1	0									1
211300	2. Midline	2. Transactional	0	1	teal	0		0	1		24	5	0							1	0	0	0	3	1		0	1	1								0												0
211300	3. Endline	2. Transactional	0	0	teal	0	1	0	1		24	5	0							1	0	0	0	3	1		0	1	1								0		1										1
211320	1. Baseline	2. Transactional	0	0	teal	0	0	0	1		18	0	1	1	0	0	0	0	0	1	0	0	0	3	1	2	1	0									0	0	0	0									0
211320	2. Midline	2. Transactional	0	1	teal	0	1	0	1		19	0	0							1	0	0	0	3	1		0	0									0		1										1
211322	1. Baseline	2. Transactional	1	0	magenta	1	0	0	1		23	3	1	0	1	0	0	0	0	1	0	0	0	4	1	1	1	0									0	0	1	0	1								1
213100	1. Baseline	2. Transactional	0	0	teal	0	0	0	1		23	36	1	0	0	0	1	0	0	1	0	0	0	1	0	0	1	1	1								0	0											0
213100	2. Midline	2. Transactional	0	1	teal	0	1	0	1		23	36	0							1	0	0	0	1	0		0	0									0												0
213200	1. Baseline	2. Transactional	0	0	magenta	1	0	0	1		22	12	1	0	0	0	1	0	0	1	0	0	0	2	0	0	0	1	0								0	0	0										0
213200	2. Midline	2. Transactional	0	1	magenta	1		0	1		22	12	0							1	0	0	0	2	0		0	0									0												0
213200	3. Endline	2. Transactional	0	0	magenta	1	1	0	1		22	12	0							1	0	0	0	2	0		0	1	1	1							1	1											1
220000	1. Baseline	2. Transactional	0	0	magenta	1	0	0	1		24	36	1	0	0	1	0	0	0	1	0	0	0	2	0	1	1	0									0	0	1										1
220000	2. Midline	2. Transactional	0	1	magenta	1		0	1		24	36	0							1	0	0	0	2	0		0	0									0												0
220000	3. Endline	2. Transactional	0	0	magenta	1	1	0	1		24	36	0							1	0	0	0	2	0		0	0									0												0
240000	1. Baseline	2. Transactional	0	0	teal	0	0	0	1		22	4	1	0	1	0	0	0	0	1	0	0	0	4	1	2	1	1	1								0	1	0	0	0								1
240000	2. Midline	2. Transactional	0	1	teal	0		0	1		22	4	0							1	0	0	0	4	1		0	1	1								0												0
240000	3. Endline	2. Transactional	0	0	teal	0	1	0	1		22	4	0							1	0	0	0	4	1		0	1	1								0	1											1
241000	1. Baseline	2. Transactional	0	0	teal	0	0	0	1		24	12	1	0	0	1	0	0	0	1	0	0	0	3	1	3	1	0									0	1	0	1									1
241000	2. Midline	2. Transactional	0	1	teal	0		0	1		24	12	0							1	0	0	0	3	1		0	1	1								0			1									1
241000	3. Endline	2. Transactional	0	0	teal	0	1	0	1		24	12	0							1	0	0	0	3	1		0	0									0												0
241100	1. Baseline	2. Transactional	0	0	magenta	1	0	0	1		25	8	1	0	0	1	0	0	0	1	0	0	0	3	1	1	1	0									0	1	0	1									1
241100	2. Midline	2. Transactional	0	1	magenta	1		0	1		24	8	0							1	0	0	0	3	1		0	0									0												0
241100	3. Endline	2. Transactional	0	0	magenta	1	1	0	1		24	8	0							1	0	0	0	4	1		0	0									0		1										1
241110	1. Baseline	2. Transactional	0	0	teal	0	0	0	1		18	24	1	0	0	1	0	0	0	1	0	0	0	1	0	0	1	1	1								0	0											0
241110	2. Midline	2. Transactional	0	1	teal	0	1	0	1		18	24	0							1	0	0	0	1	0		0	1	0								0		1										1
241120	1. Baseline	2. Transactional	0	0	teal	0	0	0	1		18	1	1	0	1	0	0	0	0	1	0	0	0	1	0	0	1	1	0								0	1											1
241120	2. Midline	2. Transactional	0	1	teal	0		0	1		18	1	0							1	0	0	0	1	0		0	1	0								0			1									1
241120	3. Endline	2. Transactional	0	0	teal	0	1	0	1		18	1	0							1	0	0	0	1	0		0	1	0								0	1	1										1
241121	1. Baseline	2. Transactional	0	0	teal	0	0	0	1		18	36	1	0	0	1	0	0	0	1	0	0	0	4	1	0	1	0									0	1	1	0	1								1
241121	2. Midline	2. Transactional	0	1	teal	0	1	0	1		18	36	0							1	0	0	0	4	1		0	1	1								0	1											1
241122	1. Baseline	2. Transactional	0	0	teal	0	0	0	1		20	2	1	0	0	0	1	0	0	1	0	0	0	2	0	0	1	1	1								0	1	1										1
241122	2. Midline	2. Transactional	0	1	teal	0	1	0	1		20	2	0							1	0	0	0	2	0		0	0									0		1										1
241123	1. Baseline	2. Transactional	0	0	magenta	1	0	0	1		16	12	1	0	0	1	0	0	0	1	0	0	0	2	0	0	1	0									0	0	1										1
241123	2. Midline	2. Transactional	0	1	magenta	1		0	1		16	12	0							1	0	0	0	5	1		0	0									0												0
241123	3. Endline	2. Transactional	0	0	magenta	1	1	0	1		16	12	0							1	0	0	0	2	0		0	0									0												0
241130	1. Baseline	2. Transactional	0	0	teal	0	0	0	1		18	24	1	0	0	1	0	0	0	1	0	0	0	1	0	0	1	0									0	0											0
241130	2. Midline	2. Transactional	0	1	teal	0	1	0	1		18	24	0							1	0	0	0	1	0		0	0									0	1	1										1
241132	1. Baseline	2. Transactional	0	0	teal	0	0	0	1		21	2	1	0	0	1	0	0	0	1	0	0	0	1	0	1	1	0									0	0											0
241132	2. Midline	2. Transactional	0	1	teal	0		0	1		21	2	0							1	0	0	0	1	0		0	0									0	1											1
241132	3. Endline	2. Transactional	0	0	teal	0	1	0	1		21	2	0							1	0	0	0	1	0		0	1	1								0												0
241133	1. Baseline	2. Transactional	0	0	magenta	1	0	0	1		23	24	1	0	0	1	0	0	0	1	0	0	0	1	0	0	0	0									0	1											1
241133	2. Midline	2. Transactional	0	1	magenta	1		0	1		23	24	0							1	0	0	0	1	0		0	1	1								0												0
241133	3. Endline	2. Transactional	0	0	magenta	1	1	0	1		23	24	0							0	0	0	0	1	0		0	1	1								0												0
241200	1. Baseline	2. Transactional	0	0	magenta	1	0	0	1		20	13	1	0	0	1	0	0	0	1	0	0	0	1	0	0	1	0									0	0											0
241200	2. Midline	2. Transactional	0	1	magenta	1	1	0	1		20	13	0							1	0	0	0	1	0		0	1	1								0	1											1
241300	1. Baseline	2. Transactional	0	0	magenta	1	0	0	1		22	12	1	0	0	0	0	0	1	1	0	0	0	2	0	1	1	0									0	1	0										1
241300	2. Midline	2. Transactional	0	1	magenta	1	1	0	1		22	12	0							1	0	0	0	3	1		0	0									0												0
241310	1. Baseline	2. Transactional	0	0	magenta	1	0	0	1		31	12	1	0	0	0	1	0	0	1	0	0	0	3	1	1	1	1	1								0	1	0	0									1
241310	2. Midline	2. Transactional	0	1	magenta	1	1	0	1		32	12	0							1	0	0	0	3	1		0	1	1								0	1		1	1	1							1
241320	1. Baseline	2. Transactional	0	0	magenta	1	0	0	1		18	1	1	0	0	1	0	0	0	1	0	0	0	2	0	0	0	1	1								0	1	1										1
241320	3. Endline	2. Transactional	0	0	magenta	1	1	0	1		18	1	0							1	0	0	0	2	0		0	0		1							1	1											1
241322	1. Baseline	2. Transactional	0	0	teal	0	0	0	1		28	60	1	0	1	0	0	0	0	1	0	0	0	5	1	4	1	1	0								0	0	0	0	0	0							0
241322	2. Midline	2. Transactional	0	1	teal	0		0	1		28	60	0							1	0	0	0	5	1		0	0									0												0
241322	3. Endline	2. Transactional	0	0	teal	0	1	0	1		28	60	0							1	0	0	0	5	1		0	0									0												0
241323	1. Baseline	2. Transactional	0	0	magenta	1	0	0	1		43	60	1	0	1	0	0	0	0	1	0	0	0	6	1	3	1	0									0	0	0	0	0	0	0						0
241323	2. Midline	2. Transactional	0	1	magenta	1		0	1		43	60	0							1	0	0	0	6	1		0	1	1			1					1	1		1									1
241323	3. Endline	2. Transactional	0	0	magenta	1	1	0	1		43	60	0							1	0	0	0	6	1		0	1	1			1					1	1		1									1
241330	1. Baseline	2. Transactional	0	0	magenta	1	0	0	1		25	36	1	0	0	0	1	0	0	1	0	0	0	2	0	1	1	0									0	1	0										1
241330	2. Midline	2. Transactional	0	1	magenta	1	1	0	1		25	36	0							1	0	0	0	2	0		0	1	1								0			1	1								1
241333	1. Baseline	2. Transactional	0	0	teal	0	0	0	1		17	18	1	0	0	1	0	0	0	1	0	0	0	1	0	0	0	1	1								0	0											0
241333	2. Midline	2. Transactional	0	1	teal	0		0	1		17	18	0							1	0	0	0	1	0		0	1	1								0	1											1
241333	3. Endline	2. Transactional	0	0	teal	0	1	0	1		17	18	0							1	0	0	0	1	0		0	0									0												0
242000	1. Baseline	2. Transactional	0	0	magenta	1	0	0	1		24	84	1	1	0	0	0	0	0	1	0	0	0	2	0	1	1	1	0								0	0	1										1
242000	2. Midline	2. Transactional	0	1	magenta	1		0	1		26	84	0							1	0	0	0	2	0		0	0									0												0
242000	3. Endline	2. Transactional	0	0	magenta	1	1	0	1		26	84	0							1	0	0	0	2	0		0	1	1								0		1										1
243000	1. Baseline	2. Transactional	0	0	magenta	1	0	0	1		17	24	1	0	1	0	0	0	0	1	0	0	0	2	0	0	1	0									0	1	1										1
243000	2. Midline	2. Transactional	0	1	magenta	1		0	1		17	24	0							1	0	0	0	6	1		0	1	0								0		1										1
243000	3. Endline	2. Transactional	0	0	magenta	1	1	0	1		17	24	0							1	0	0	0	4	1		0	1	1								0												0
243100	1. Baseline	2. Transactional	1	0	teal	0	0	0	1		20	36	1	0	1	0	0	0	0	1	0	0	0	2	0	0	1	1	0								0	1	1										1
243120	1. Baseline	2. Transactional	0	0	teal	0	0	0	1		21	6	1	0	0	0	1	0	0	1	0	0	0	1	0	1	0	0									0	0											0
243120	2. Midline	2. Transactional	0	1	teal	0		0	1		21	6	0							1	0	0	0	2	0		0	1	0								0												0
243120	3. Endline	2. Transactional	0	0	teal	0	1	0	1		21	6	0							1	0	0	0	1	0		0	0									0												0
243121	1. Baseline	2. Transactional	0	0	teal	0	0	0	1		22	36	1	0	0	1	0	0	0	1	0	0	0	1	0	1	1	0									0	0											0
243121	2. Midline	2. Transactional	0	1	teal	0		0	1		22	36	0							1	0	0	0	2	0		0	0									0												0
243121	3. Endline	2. Transactional	0	0	teal	0	1	0	1		22	36	0							1	0	0	0	1	0		0	0									0												0
243130	1. Baseline	2. Transactional	0	0	teal	0	0	0	1		22	48	1	0	0	0	1	0	0	1	0	0	0	3	1	0	1	1	1								0	1	1	1									1
243130	2. Midline	2. Transactional	0	1	teal	0		0	1		22	48	0							1	0	0	0	3	1		0	1	0								0												0
243130	3. Endline	2. Transactional	0	0	teal	0	1	0	1		22	48	0							1	0	0	0	3	1		0	0									0	1	1	1									1
243210	1. Baseline	2. Transactional	0	0	teal	0	0	0	1		20	36	1	0	0	0	1	0	0	1	0	0	0	1	0	1	1	1	1								0	1											1
243210	2. Midline	2. Transactional	0	1	teal	0	1	0	1		20	36	0							1	0	0	0	1	0		0	1	1								0	1											1
243211	1. Baseline	2. Transactional	0	0	magenta	1	0	0	1		20	24	1	0	0	1	0	0	0	1	0	0	0	2	0	0	0	1	1								0	0	0										0
243211	2. Midline	2. Transactional	0	1	magenta	1		0	1		20	24	0							1	0	0	0	2	0		0	0									0												0
243211	3. Endline	2. Transactional	0	0	magenta	1	1	0	1		20	24	0							1	0	0	0	2	0		0	1	1		1						1		1										1
243300	1. Baseline	2. Transactional	0	0	magenta	1	0	0	1		21	6	1	0	0	0	1	0	0	1	0	0	0	1	0	0	0	0									0	0											0
243300	2. Midline	2. Transactional	0	1	magenta	1		0	1		21	6	0							1	0	0	0	1	0		0	1	1								0												0
243300	3. Endline	2. Transactional	0	0	magenta	1	1	0	1		21	6	0							1	0	0	0	1	0		0	0									0												0
243310	1. Baseline	2. Transactional	0	0	magenta	1	0	0	1		24	3	1	0	0	1	0	0	0	1	0	0	0	2	0	1	1	0									0	0	0										0
243310	2. Midline	2. Transactional	0	1	magenta	1		0	1		25	3	0							1	0	0	0	2	0		0	0		0							0	1	1										1
243310	3. Endline	2. Transactional	0	0	magenta	1	1	0	1		25	3	0							1	0	0	0	2	0		0	1	1	0							0	1											1
243311	1. Baseline	2. Transactional	0	0	teal	0	0	0	1		18	3	1	0	0	1	0	0	0	1	0	0	0	3	1	1	1	0									0	0	1	0									1
243311	2. Midline	2. Transactional	0	1	teal	0		0	1		18	3	0							1	0	0	0	3	1		0	1	1								0												0
243311	3. Endline	2. Transactional	0	0	teal	0	1	0	1		18	3	0							1	0	0	0	3	1		0	0									0	1											1
250000	1. Baseline	2. Transactional	0	0	teal	0	0	0	1		24	60	1	0	0	1	0	0	0	1	0	0	0	4	1	2	1	0									0	0	0	0	1								1
250000	2. Midline	2. Transactional	0	1	teal	0		0	1		24	60	0							1	0	0	0	6	1		0	0									0	1		1									1
250000	3. Endline	2. Transactional	0	0	teal	0	1	0	1		24	60	0							1	0	0	0	5	1		0	1	1								0	1											1
252000	1. Baseline	2. Transactional	1	0	magenta	1	0	0	1		24	84	1	0	0	1	0	0	0	1	0	0	0	1	0	1	1	0									0	1											1
270000	1. Baseline	2. Transactional	0	0	magenta	1	0	0	1		19	6	1	0	0	1	0	0	0	1	0	0	0	1	0	0	1	1	1								0	1											1
270000	2. Midline	2. Transactional	0	1	magenta	1		0	1		19	6	0							1	0	0	0	1	0		0	1	1	1							1	1											1
270000	3. Endline	2. Transactional	0	0	magenta	1	1	0	1		19	6	0							1	0	0	0	4	1		0	0									0												0
280000	1. Baseline	2. Transactional	0	0	teal	0	0	0	1		22	7	1	0	0	1	0	0	0	1	0	0	0	3	1	0	0	0									0	0	0	1									1
280000	2. Midline	2. Transactional	0	1	teal	0		0	1		23	7	0							1	0	0	0	3	1		0	1	1								0												0
280000	3. Endline	2. Transactional	0	0	teal	0	1	0	1		23	7	0							1	0	0	0	3	1		0	0									0												0
281000	1. Baseline	2. Transactional	0	0	magenta	1	0	0	1		24	16	1	0	0	1	0	0	0	1	0	0	0	3	1	0	1	1	0								0	0	0	1									1
281000	2. Midline	2. Transactional	0	1	magenta	1	1	0	1		24	16	0							0	0	0	0	3	1		0	0									0												0
290000	1. Baseline	2. Transactional	0	0	magenta	1	0	0	1		22	12	1	0	0	0	1	0	0	1	0	0	0	2	0	0	0	0									0	0	0										0
290000	2. Midline	2. Transactional	0	1	magenta	1		0	1		22	12	0							1	0	0	0	2	0		0	0									0												0
290000	3. Endline	2. Transactional	0	0	magenta	1	1	0	1		22	12	0							1	0	0	0	2	0		0	1	1			1					1			1									1
1100000	1. Baseline	1. Commercial	0	0	teal	0	0	1	0		29	48	1	0	0	1	0	0	0	1	0	0	0	3	1	0	1	1	1								0	0	0	1									1
1100000	2. Midline	1. Commercial	0	1	teal	0		1	0		29	48	0							1	0	0	0	4	1		0	1	0								0	1											1
1100000	3. Endline	1. Commercial	0	0	teal	0	1	1	0		29	48	0							1	0	0	0	4	1		0	0									0	1											1
1101000	1. Baseline	1. Commercial	0	0	teal	0	0	1	0		28	48	1	0	0	0	1	0	0	1	0	0	0	4	1	1	1	0									0	1	1	1	0								1
1101000	2. Midline	1. Commercial	0	1	teal	0		1	0		28	48	0							1	0	0	0	4	1		0	1	0								0	1	1										1
1101000	3. Endline	1. Commercial	0	0	teal	0	1	1	0		28	48	0							1	0	0	0	4	1		0	1	1								0	1	1	1									1
1101100	1. Baseline	1. Commercial	0	0	magenta	1	0	1	0		46	264	1	0	0	1	0	0	0	1	0	0	0	3	1	3	1	1	1								0	0	0	0									0
1101100	2. Midline	1. Commercial	0	1	magenta	1		1	0		47	264	0							1	0	0	0	3	1		0	1	1								0												0
1101100	3. Endline	1. Commercial	0	0	magenta	1	1	1	0		47	264	0							1	0	0	0	3	1		0	1	1								0			1									1
1101120	1. Baseline	1. Commercial	0	0	teal	0	0	1	0		23	7	1	0	1	0	0	0	0	1	0	0	0	2	0	1	1	0									0	1	0										1
1101120	2. Midline	1. Commercial	0	1	teal	0		1	0		23	7	0							1	0	0	0	2	0		0	0									0		1										1
1101120	3. Endline	1. Commercial	0	0	teal	0	1	1	0		23	7	0							1	0	0	0	2	0		0	0									0	1	1										1
1101121	1. Baseline	1. Commercial	0	0	teal	0	0	1	0		36	12	1	0	0	1	0	0	0	0	1	0	0	3	1	3	1	0									0	1	0	0									1
1101121	2. Midline	1. Commercial	0	1	teal	0		1	0		36	12	0							0	1	0	0	3	1		0	1	0								0												0
1101121	3. Endline	1. Commercial	0	0	teal	0	1	1	0		36	12	0							0	1	0	0	3	1		0	0									0			1									1
1101122	1. Baseline	1. Commercial	1	0	teal	0	0	1	0		24	24	1	0	0	0	1	0	0	1	0	0	0	3	1	0	1	0									0	0	0	0									0
1101130	1. Baseline	1. Commercial	0	0	teal	0	0	1	0		22	48	1	0	0	0	1	0	0	1	0	0	0	3	1	1	1	1	1								0	0	1	0									1
1101130	2. Midline	1. Commercial	0	1	teal	0		1	0		22	48	0							1	0	0	0	3	1		0	1	1								0		1										1
1101130	3. Endline	1. Commercial	0	0	teal	0	1	1	0		22	48	0							1	0	0	0	3	1		0	0									0												0
1101132	1. Baseline	1. Commercial	0	0	magenta	1	0	1	0		42	72	1	1	0	0	0	0	0	1	0	0	0	5	1	3	1	0									0	1	0	0	0	0							1
1101132	2. Midline	1. Commercial	0	1	magenta	1		1	0		42	72	0							1	0	0	0	5	1		0	1	1	1							1	1	1	1									1
1101132	3. Endline	1. Commercial	0	0	magenta	1	1	1	0		42	72	0							1	0	0	0	5	1		0	1	1	1							1	1											1
1101200	1. Baseline	1. Commercial	0	0	magenta	1	0	1	0		41	192	1	1	0	0	0	0	0	1	0	0	0	3	1	3	1	0									0	0	0	0									0
1101200	2. Midline	1. Commercial	0	1	magenta	1		1	0		41	192	0							1	0	0	0	3	1		0	0									0												0
1101200	3. Endline	1. Commercial	0	0	magenta	1	1	1	0		41	192	0							1	0	0	0	3	1		0	1	1		1						1		1										1
1101211	1. Baseline	1. Commercial	0	0	magenta	1	0	1	0		31	12	1	0	1	0	0	0	0	0	1	0	0	1	0	3	0	0									0	1											1
1101211	2. Midline	1. Commercial	0	1	magenta	1		1	0		32	12	0							0	1	0	0	1	0		0	0									0												0
1101211	3. Endline	1. Commercial	0	0	magenta	1	1	1	0		32	12	0							0	1	0	0	1	0		0	0					1				1			1	1								1
1101212	1. Baseline	1. Commercial	0	0	teal	0	0	1	0		33	48	1	1	0	0	0	0	0	1	0	0	0	5	1	4	1	0									0	0	0	0	0	0							0
1101212	2. Midline	1. Commercial	0	1	teal	0		1	0		33	48	0							1	0	0	0	5	1		0	0									0												0
1101212	3. Endline	1. Commercial	0	0	teal	0	1	1	0		33	48	0							1	0	0	0	8	1		0	0									0												0
1101213	1. Baseline	1. Commercial	1	0	teal	0	0	1	0		30	3	1	1	0	0	0	0	0	1	0	0	0	2	0	2	1	0									0	0	0										0
1101220	1. Baseline	1. Commercial	0	0	teal	0	0	1	0		36	240	1	0	1	0	0	0	0	1	0	0	0	3	1	2	1	1	1								0	1	0	0									1
1101220	2. Midline	1. Commercial	0	1	teal	0		1	0		36	240	0							1	0	0	0	3	1		0	1	1								0												0
1101220	3. Endline	1. Commercial	0	0	teal	0	1	1	0		36	240	0							1	0	0	0	3	1		0	0									0	1											1
1101222	1. Baseline	1. Commercial	0	0	magenta	1	0	1	0		24	12	1	0	1	0	0	0	0	1	0	0	0	2	0	0	0	1	1								0	1	0										1
1101222	2. Midline	1. Commercial	0	1	magenta	1		1	0		25	12	0							0	0	0	0	3	1		0	0									0												0
1101222	3. Endline	1. Commercial	0	0	magenta	1	1	1	0		25	12	0							1	0	0	0	3	1		0	0									0												0
1101223	1. Baseline	1. Commercial	0	0	teal	0	0	1	0		24	48	1	0	0	0	1	0	0	1	0	0	0	2	0	1	1	0									0	1	0										1
1101223	2. Midline	1. Commercial	0	1	teal	0		1	0		24	48	0							1	0	0	0	2	0		0	0									0		1										1
1101223	3. Endline	1. Commercial	0	0	teal	0	1	1	0		24	48	0							1	0	0	0	2	0		0	0									0	1	1										1
1101230	1. Baseline	1. Commercial	1	0	magenta	1	0	1	0		45	50	1	1	0	0	0	0	0	1	0	0	0	7	1	7	1	0									0	0	0	0	0	0	0	0					0
1101232	1. Baseline	1. Commercial	0	0	teal	0	0	1	0		47	120	1	0	0	1	0	0	0	1	0	0	0	5	1	3	1	0									0	0	0	0	0	0							0
1101232	2. Midline	1. Commercial	0	1	teal	0		1	0		47	120	0							1	0	0	0	5	1		0	1	1								0												0
1101232	3. Endline	1. Commercial	0	0	teal	0	1	1	0		47	120	0							1	0	0	0	5	1		0	1	1								0												0
1101233	1. Baseline	1. Commercial	0	0	magenta	1	0	1	0		22	60	1	0	0	1	0	0	0	1	0	0	0	3	1	1	1	0									0	0	0	0									0
1101233	2. Midline	1. Commercial	0	1	magenta	1		1	0		22	60	0							1	0	0	0	3	1		0	1	1	1							1	1	1										1
1101233	3. Endline	1. Commercial	0	0	magenta	1	1	1	0		22	60	0							1	0	0	0	3	1		0	0		1							1	1											1
1101300	1. Baseline	1. Commercial	0	0	teal	0	0	1	0		33	60	1	0	1	0	0	0	0	1	0	0	0	3	1	2	1	1	1								0	0	1	0									1
1101300	2. Midline	1. Commercial	0	1	teal	0		1	0		33	60	0							1	0	0	0	3	1		0	0									0		1										1
1101300	3. Endline	1. Commercial	0	0	teal	0	1	1	0		33	60	0							1	0	0	0	3	1		0	0									0			1									1
1101330	1. Baseline	1. Commercial	0	0	teal	0	0	1	0		23	24	1	0	0	1	0	0	0	1	0	0	0	2	0	0	1	1	1								0	0	0										0
1101330	2. Midline	1. Commercial	0	1	teal	0	1	1	0		23	24	0							1	0	0	0	2	0		0	1	1								0												0
1101332	1. Baseline	1. Commercial	1	0	magenta	1	0	1	0		25	48	1	0	0	0	1	0	0	1	0	0	0	2	0	0	1	1	0								0	0	0										0
1101333	1. Baseline	1. Commercial	0	0	teal	0	0	1	0		20	6	1	0	0	1	0	0	0	1	0	0	0	4	1	0	1	0									0	0	0	0	0								0
1101333	3. Endline	1. Commercial	0	0	teal	0	1	1	0		20	6	0							1	0	0	0	4	1		0	0									0												0
1102100	1. Baseline	1. Commercial	0	0	magenta	1	0	1	0		29	120	1	0	0	1	0	0	0	1	0	0	0	2	0	2	1	0									0	0	0										0
1102100	2. Midline	1. Commercial	0	1	magenta	1		1	0		29	120	0							1	0	0	0	2	0		0	1	1	1							1	1											1
1102100	3. Endline	1. Commercial	0	0	magenta	1	1	1	0		29	120	0							1	0	0	0	2	0		0	0									0												0
1102210	1. Baseline	1. Commercial	0	0	magenta	1	0	1	0		39	24	1	0	1	0	0	0	0	1	0	0	0	3	1	3	1	0									0	1	0	0									1
1102210	2. Midline	1. Commercial	0	1	magenta	1		1	0		39	24	0							1	0	0	0	3	1		0	0									0		1										1
1102210	3. Endline	1. Commercial	0	0	magenta	1	1	1	0		39	24	0							1	0	0	0	3	1		0	0									0												0
1102211	1. Baseline	1. Commercial	0	0	magenta	1	0	1	0		33	120	1	0	1	0	0	0	0	1	0	0	0	4	1	3	1	0									0	1	0	0	0								1
1102211	2. Midline	1. Commercial	0	1	magenta	1		1	0		34	120	0							1	0	0	0	4	1		0	0									0												0
1102211	3. Endline	1. Commercial	0	0	magenta	1	1	1	0		34	120	0							1	0	0	0	4	1		0	0									0												0
1102212	1. Baseline	1. Commercial	0	0	teal	0	0	1	0		23	24	1	0	0	1	0	0	0	1	0	0	0	2	0	1	1	1	0								0	0	0										0
1102212	2. Midline	1. Commercial	0	1	teal	0		1	0		23	24	0							1	0	0	0	2	0		0	0									0	1	1										1
1102212	3. Endline	1. Commercial	0	0	teal	0	1	1	0		23	24	0							0	0	0	0	2	0		0	1	1								0												0
1102213	1. Baseline	1. Commercial	0	0	magenta	1	0	1	0		39	120	1	1	0	0	0	0	0	1	0	0	0	2	0	5	1	0									0	0	0										0
1102213	2. Midline	1. Commercial	0	1	magenta	1		1	0		39	120	0							1	0	0	0	2	0		0	0									0												0
1102213	3. Endline	1. Commercial	0	0	magenta	1	1	1	0		39	120	0							1	0	0	0	2	0		0	0									0												0
1102220	1. Baseline	1. Commercial	0	0	magenta	1	0	1	0		29	10	1	1	0	0	0	0	0	1	0	0	0	4	1	1	1	1	0								0	1	0	0	0								1
1102220	2. Midline	1. Commercial	0	1	magenta	1		1	0		29	10	0							1	0	0	0	4	1		0	1	1								0												0
1102220	3. Endline	1. Commercial	0	0	magenta	1	1	1	0		29	10	0							1	0	0	0	4	1		0	1	0								0												0
1102230	1. Baseline	1. Commercial	0	0	magenta	1	0	1	0		29	12	1	0	0	1	0	0	0	1	0	0	0	1	0	2	1	0									0	0											0
1102230	2. Midline	1. Commercial	0	1	magenta	1		1	0		29	12	0							1	0	0	0	1	0		0	0		1							1	1											1
1102230	3. Endline	1. Commercial	0	0	magenta	1	1	1	0		29	12	0							1	0	0	0	1	0		0	1	1	1							1	1											1
1102231	1. Baseline	1. Commercial	0	0	teal	0	0	1	0		22	36	1	0	0	1	0	0	0	1	0	0	0	1	0	0	1	1	0								0	1											1
1102231	2. Midline	1. Commercial	0	1	teal	0		1	0		22	36	0							1	0	0	0	1	0		0	0									0												0
1102231	3. Endline	1. Commercial	0	0	teal	0	1	1	0		22	36	0							1	0	0	0	1	0		0	0									0												0
1102232	1. Baseline	1. Commercial	0	0	magenta	1	0	1	0		38	120	1	0	1	0	0	0	0	0	0	1	0	1	0	5	0	0									0	0											0
1102232	2. Midline	1. Commercial	0	1	magenta	1	1	1	0		39	120	0							0	0	1	0	2	0		0	0									0												0
1102233	1. Baseline	1. Commercial	0	0	teal	0	0	1	0		45	120	1	1	0	0	0	0	0	1	0	0	0	5	1	2	1	1	1								0	0	0	0	0	0							0
1102233	2. Midline	1. Commercial	0	1	teal	0	1	1	0		45	120	0							0	0	0	1	9	1		0	1	1								0												0
1102300	1. Baseline	1. Commercial	0	0	teal	0	0	1	0		38	24	1	0	1	0	0	0	0	1	0	0	0	4	1	2	1	1	0								0	1	1	1	1								1
1102300	2. Midline	1. Commercial	0	1	teal	0		1	0		38	24	0							1	0	0	0	4	1		0	1	1								0	1	1										1
1102300	3. Endline	1. Commercial	0	0	teal	0	1	1	0		38	24	0							1	0	0	0	5	1		0	1	1								0			1									1
1102310	1. Baseline	1. Commercial	0	0	magenta	1	0	1	0		20	72	1	0	1	0	0	0	0	1	0	0	0	2	0	2	1	1	1								0	1	0										1
1102310	2. Midline	1. Commercial	0	1	magenta	1		1	0		20	72	0							1	0	0	0	2	0		0	0									0												0
1102310	3. Endline	1. Commercial	0	0	magenta	1	1	1	0		20	72	0							1	0	0	0	2	0		0	1	1								0												0
1102312	1. Baseline	1. Commercial	0	0	teal	0	0	1	0		29	120	1	0	0	1	0	0	0	1	0	0	0	1	0	1	1	0									0	0											0
1102312	2. Midline	1. Commercial	0	1	teal	0		1	0		28	120	0							1	0	0	0	1	0		0	0									0	1											1
1102312	3. Endline	1. Commercial	0	0	teal	0	1	1	0		28	120	0							1	0	0	0	1	0		0	0									0												0
1102320	1. Baseline	1. Commercial	0	0	teal	0	0	1	0		27	24	1	0	0	1	0	0	0	1	0	0	0	5	1	0	1	0									0	1	0	0	0	0							1
1102320	2. Midline	1. Commercial	0	1	teal	0		1	0		28	24	0							1	0	0	0	5	1		0	0									0	1											1
1102320	3. Endline	1. Commercial	0	0	teal	0	1	1	0		28	24	0							1	0	0	0	6	1		0	1	1								0	1				1							1
1102321	1. Baseline	1. Commercial	0	0	teal	0	0	1	0		19	24	1	0	0	1	0	0	0	1	0	0	0	3	1	1	1	0									0	0	0	0									0
1102321	2. Midline	1. Commercial	0	1	teal	0		1	0		19	24	0							1	0	0	0	3	1		0	0									0		1										1
1102321	3. Endline	1. Commercial	0	0	teal	0	1	1	0		19	24	0							1	0	0	0	3	1		0	0									0												0
1102322	1. Baseline	1. Commercial	0	0	magenta	1	0	1	0		21	36	1	0	1	0	0	0	0	1	0	0	0	1	0	1	1	1	0								0	1											1
1102322	2. Midline	1. Commercial	0	1	magenta	1		1	0		21	36	0							1	0	0	0	1	0		0	0									0												0
1102322	3. Endline	1. Commercial	0	0	magenta	1	1	1	0		21	36	0							1	0	0	0	1	0		0	1	1								0	1											1
1102323	1. Baseline	1. Commercial	0	0	magenta	1	0	1	0		49	24	1	0	0	1	0	0	0	0	0	0	1	4	1	4	0	0									0	0	0	0	0								0
1102323	2. Midline	1. Commercial	0	1	magenta	1		1	0		49	24	0							0	0	0	1	4	1		0	0									0												0
1102323	3. Endline	1. Commercial	0	0	magenta	1	1	1	0		49	24	0							0	0	0	1	5	1		0	1	1			0					0			1									1
1102330	1. Baseline	1. Commercial	0	0	magenta	1	0	1	0		41	60	1	0	1	0	0	0	0	1	0	0	0	4	1	2	1	0									0	1	0	0	0								1
1102330	2. Midline	1. Commercial	0	1	magenta	1		1	0		41	60	0							1	0	0	0	4	1		0	1	1								0												0
1102330	3. Endline	1. Commercial	0	0	magenta	1	1	1	0		42	60	0							1	0	0	0	4	1		0	1	0								0												0
1102331	1. Baseline	1. Commercial	0	0	magenta	1	0	1	0		30	72	1	0	1	0	0	0	0	1	0	0	0	3	1	2	1	0									0	0	0	0									0
1102331	2. Midline	1. Commercial	0	1	magenta	1		1	0		30	72	0							1	0	0	0	3	1		0	0									0												0
1102331	3. Endline	1. Commercial	0	0	magenta	1	1	1	0		30	72	0							1	0	0	0	3	1		0	0									0												0
1102333	1. Baseline	1. Commercial	0	0	magenta	1	0	1	0		25	24	1	0	0	0	1	0	0	1	0	0	0	5	1	0	0	1	1								0	0	0	1	0	0							1
1102333	2. Midline	1. Commercial	0	1	magenta	1		1	0		26	24	0							1	0	0	0	7	1		0	0		0							0	1	1		1								1
1102333	3. Endline	1. Commercial	0	0	magenta	1	1	1	0		26	24	0							1	0	0	0	8	1		0	1	1								0												0
1103000	1. Baseline	1. Commercial	0	0	magenta	1	0	1	0		44	240	1	0	1	0	0	0	0	1	0	0	0	6	1	6	1	1	1								0	1	0	0	0	0	0						1
1103000	2. Midline	1. Commercial	0	1	magenta	1		1	0		44	240	0							1	0	0	0	6	1		0	0									0												0
1103000	3. Endline	1. Commercial	0	0	magenta	1	1	1	0		44	240	0							1	0	0	0	6	1		0	1	0				1	1			1				1	1							1
1110000	1. Baseline	1. Commercial	0	0	magenta	1	0	1	0		23	144	1	0	0	1	0	0	0	1	0	0	0	3	1	2	1	0									0	0	0	1									1
1110000	2. Midline	1. Commercial	0	1	magenta	1		1	0		23	144	0							1	0	0	0	3	1		0	1	1								0	1	1										1
1110000	3. Endline	1. Commercial	0	0	magenta	1	1	1	0		23	144	0							1	0	0	0	3	1		0	1	1	1	1						1	1	1	1									1
1111000	1. Baseline	1. Commercial	0	0	magenta	1	0	1	0		15	36	1	0	1	0	0	0	0	1	0	0	0	4	1	0	1	1	0								0	1	0	1	0								1
1111000	2. Midline	1. Commercial	0	1	magenta	1	1	1	0		16	36	0							1	0	0	0	4	1		0	0									0												0
1112000	1. Baseline	1. Commercial	0	0	magenta	1	0	1	0		42	156	1	1	0	0	0	0	0	1	0	0	0	6	1	5	1	0									0	1	0	0	0	0	0						1
1112000	2. Midline	1. Commercial	0	1	magenta	1		1	0		42	156	0							0	0	0	0	6	1		0	0									0												0
1112000	3. Endline	1. Commercial	0	0	magenta	1	1	1	0		42	156	0							1	0	0	0	7	1		0	0									0	1	1										1
1113110	1. Baseline	1. Commercial	0	0	teal	0	0	1	0		24	36	1	0	1	0	0	0	0	1	0	0	0	2	0	1	1	1	0								0	0	0										0
1113110	2. Midline	1. Commercial	0	1	teal	0		1	0		24	36	0							1	0	0	0	2	0		0	1	1								0	1	1										1
1113110	3. Endline	1. Commercial	0	0	teal	0	1	1	0		24	36	0							1	0	0	0	2	0		0	1	0								0	1											1
1113113	1. Baseline	1. Commercial	0	0	magenta	1	0	1	0		39	8	1	1	0	0	0	0	0	0	0	0	1	3	1	3	1	1	0								0	0	0	1									1
1113113	2. Midline	1. Commercial	0	1	magenta	1		1	0		39	8	0							0	0	0	1	3	1		0	1	1								0												0
1113113	3. Endline	1. Commercial	0	0	magenta	1	1	1	0		39	8	0							0	0	0	1	3	1		0	1	1					0			0					1							1
1113200	1. Baseline	1. Commercial	0	0	teal	0	0	1	0		27	12	1	1	0	0	0	0	0	1	0	0	0	2	0	2	1	0									0	1	0										1
1113200	2. Midline	1. Commercial	0	1	teal	0	1	1	0		28	12	0							1	0	0	0	2	0		0	1	1								0	1											1
1113300	1. Baseline	1. Commercial	0	0	teal	0	0	1	0		36	12	1	0	1	0	0	0	0	0	0	0	1	3	1	3	1	0									0	0	0	0									0
1113300	2. Midline	1. Commercial	0	1	teal	0		1	0		36	12	0							0	0	0	1	5	1		0	1	0								0												0
1113300	3. Endline	1. Commercial	0	0	teal	0	1	1	0		36	12	0							0	0	0	1	3	1		0	1	1								0												0
1113310	1. Baseline	1. Commercial	0	0	magenta	1	0	1	0		38	10	1	0	1	0	0	0	0	1	0	0	0	1	0	3	0	1	0								0	0											0
1113310	3. Endline	1. Commercial	0	0	magenta	1	1	1	0		38	10	0							1	0	0	0	1	0		0	1	1								0												0
1113311	1. Baseline	1. Commercial	0	0	teal	0	0	1	0		41	180	1	1	0	0	0	0	0	1	0	0	0	2	0	2	0	0									0	0	0										0
1113311	2. Midline	1. Commercial	0	1	teal	0		1	0		40	180	0							1	0	0	0	2	0		0	0									0		1										1
1113311	3. Endline	1. Commercial	0	0	teal	0	1	1	0		40	180	0							1	0	0	0	3	1		0	0									0												0
1113313	1. Baseline	1. Commercial	0	0	teal	0	0	1	0		27	9	1	0	0	0	0	1	0	1	0	0	0	4	1	3	1	0									0	0	0	0	0								0
1113313	2. Midline	1. Commercial	0	1	teal	0		1	0		27	9	0							1	0	0	0	4	1		0	0									0			1									1
1113313	3. Endline	1. Commercial	0	0	teal	0	1	1	0		27	9	0							1	0	0	0	4	1		0	0									0												0
1113320	1. Baseline	1. Commercial	0	0	teal	0	0	1	0		24	12	1	0	0	0	0	1	0	1	0	0	0	1	0	3	1	1	0								0	1											1
1113320	2. Midline	1. Commercial	0	1	teal	0		1	0		24	12	0							0	0	0	1	4	1		0	0									0			1									1
1113320	3. Endline	1. Commercial	0	0	teal	0	1	1	0		24	12	0							1	0	0	0	6	1		0	0									0												0
1113323	1. Baseline	1. Commercial	0	0	magenta	1	0	1	0		36	84	1	1	0	0	0	0	0	1	0	0	0	3	1	3	1	0									0	0	0	1									1
1113323	2. Midline	1. Commercial	0	1	magenta	1	1	1	0		36	84	0							1	0	0	0	3	1		0	1	0								0			1									1
1123000	1. Baseline	1. Commercial	0	0	magenta	1	0	1	0		39	24	1	1	0	0	0	0	0	1	0	0	0	3	1	2	1	1	1								0	0	0	1									1
1123000	2. Midline	1. Commercial	0	1	magenta	1		1	0		40	24	0							1	0	0	0	4	1		0	1	1								0												0
1123000	3. Endline	1. Commercial	0	0	magenta	1	1	1	0		40	24	0							1	0	0	0	3	1		0	0									0		1										1
1123300	1. Baseline	1. Commercial	0	0	teal	0	0	1	0		40	24	1	0	1	0	0	0	0	1	0	0	0	3	1	3	1	1	0								0	0	0	0									0
1123300	2. Midline	1. Commercial	0	1	teal	0	1	1	0		40	24	0							1	0	0	0	3	1		0	1	1								0												0
1123321	1. Baseline	1. Commercial	1	0	magenta	1	0	1	0		33	72	1	1	0	0	0	0	0	1	0	0	0	6	1	5	1	0									0	0	0	0	0	0	0						0
1123322	1. Baseline	1. Commercial	0	0	teal	0	0	1	0		28	36	1	0	0	1	0	0	0	1	0	0	0	2	0	2	1	0									0	1	1										1
1123322	2. Midline	1. Commercial	0	1	teal	0	1	1	0		28	36	0							1	0	0	0	2	0		0	0									0	1											1
1123323	1. Baseline	1. Commercial	0	0	teal	0	0	1	0		30	36	1	0	0	0	1	0	0	1	0	0	0	2	0	2	1	0									0	0	0										0
1123323	2. Midline	1. Commercial	0	1	teal	0		1	0		30	36	0							1	0	0	0	2	0		0	0									0		1										1
1123323	3. Endline	1. Commercial	0	0	teal	0	1	1	0		30	36	0							1	0	0	0	2	0		0	1	0								0	1											1
1130000	1. Baseline	1. Commercial	0	0	magenta	1	0	1	0		29	60	1	0	1	0	0	0	0	1	0	0	0	8	1	2	1	0									0	0	0	1	0	1	0	1	0				1
1130000	2. Midline	1. Commercial	0	1	magenta	1		1	0		29	60	0							1	0	0	0	8	1		0	1	1								0												0
1130000	3. Endline	1. Commercial	0	0	magenta	1	1	1	0		29	60	0							1	0	0	0	8	1		0	1	1	1							1	1					1						1
1131000	1. Baseline	1. Commercial	0	0	magenta	1	0	1	0		29	108	1	0	0	1	0	0	0	1	0	0	0	7	1	3	1	1	1								0	0	1	0	0	0	0	0					1
1131000	2. Midline	1. Commercial	0	1	magenta	1		1	0		29	108	0							1	0	0	0	8	1		0	1	0			1					1			1									1
1131000	3. Endline	1. Commercial	0	0	magenta	1	1	1	0		29	108	0							1	0	0	0	7	1		0	1	1						1		1		1				1						1
1131100	1. Baseline	1. Commercial	0	0	teal	0	0	1	0		32	36	1	0	0	0	1	0	0	1	0	0	0	5	1	4	1	1	1								0	1	1	0	0	1							1
1131100	2. Midline	1. Commercial	0	1	teal	0		1	0		32	36	0							1	0	0	0	5	1		0	0									0	1	1	1		1							1
1131100	3. Endline	1. Commercial	0	0	teal	0	1	1	0		32	36	0							1	0	0	0	5	1		0	0									0												0
1131110	1. Baseline	1. Commercial	0	0	magenta	1	0	1	0		32	60	1	0	0	0	1	0	0	1	0	0	0	2	0	1	1	0									0	1	0										1
1131110	2. Midline	1. Commercial	0	1	magenta	1		1	0		32	60	0							1	0	0	0	2	0		0	0									0		1	1									1
1131110	3. Endline	1. Commercial	0	0	magenta	1	1	1	0		32	60	0							1	0	0	0	2	0		0	1	0			0					0		1	1									1
1131112	1. Baseline	1. Commercial	0	0	teal	0	0	1	0		28	36	1	1	0	0	0	0	0	1	0	0	0	5	1	5	1	0									0	0	0	1	0	0							1
1131112	2. Midline	1. Commercial	0	1	teal	0		1	0		28	36	0							1	0	0	0	5	1		0	1	0								0	1		1	1								1
1131112	3. Endline	1. Commercial	0	0	teal	0	1	1	0		28	36	0							1	0	0	0	5	1		0	1	1								0	1	1										1
1131230	1. Baseline	1. Commercial	0	0	teal	0	0	1	0		23	8	1	0	0	1	0	0	0	1	0	0	0	2	0	2	1	0									0	0	0										0
1131230	2. Midline	1. Commercial	0	1	teal	0		1	0		23	8	0							1	0	0	0	2	0		0	1	1								0	1											1
1131230	3. Endline	1. Commercial	0	0	teal	0	1	1	0		23	8	0							1	0	0	0	2	0		0	1	1								0												0
1131231	1. Baseline	1. Commercial	0	0	magenta	1	0	1	0		39	80	1	0	1	0	0	0	0	1	0	0	0	3	1	3	1	0									0	0	0	0									0
1131231	2. Midline	1. Commercial	0	1	magenta	1		1	0		39	80	0							1	0	0	0	3	1		0	0									0												0
1131231	3. Endline	1. Commercial	0	0	magenta	1	1	1	0		39	80	0							0	0	0	0	4	1		0	0									0												0
1131233	1. Baseline	1. Commercial	0	0	teal	0	0	1	0		51	90	1	0	0	0	0	1	0	1	0	0	0	7	1	3	1	0									0	0	0	0	0	0	0	0					0
1131233	2. Midline	1. Commercial	0	1	teal	0		1	0		52	90	0							0	0	0	1	7	1		0	1	1								0												0
1131233	3. Endline	1. Commercial	0	0	teal	0	1	1	0		52	90	0							1	0	0	0	8	1		0	0									0												0
1131300	1. Baseline	1. Commercial	0	0	magenta	1	0	1	0		51	84	1	0	1	0	0	0	0	0	0	0	1	4	1	4	1	0									0	0	0	0	0								0
1131300	2. Midline	1. Commercial	0	1	magenta	1		1	0		52	84	0							0	0	0	1	7	1		0	1	1								0												0
1131300	3. Endline	1. Commercial	0	0	magenta	1	1	1	0		52	84	0							0	0	0	1	4	1		0	1	1								0												0
1131320	1. Baseline	1. Commercial	0	0	magenta	1	0	1	0		41	144	1	0	1	0	0	0	0	0	0	0	1	5	1	3	1	0									0	0	0	0	0	0							0
1131320	2. Midline	1. Commercial	0	1	magenta	1		1	0		41	144	0							0	0	0	0	5	1		0	0									0												0
1131320	3. Endline	1. Commercial	0	0	magenta	1	1	1	0		41	144	0							0	0	0	1	5	1		0	1	1		1	1					1		1	1									1
1131333	1. Baseline	1. Commercial	1	0	magenta	1	0	1	0		26	36	1	0	1	0	0	0	0	1	0	0	0	1	0	0	0	0									0	0											0
1132100	1. Baseline	1. Commercial	0	0	magenta	1	0	1	0		28	24	1	0	0	1	0	0	0	1	0	0	0	4	1	3	1	0									0	0	0	0	0								0
1132100	2. Midline	1. Commercial	0	1	magenta	1		1	0		28	24	0							1	0	0	0	4	1		0	1	0		1	1					1	1	1	1									1
1132100	3. Endline	1. Commercial	0	0	magenta	1	1	1	0		28	24	0							0	0	0	0	4	1		0	0			1	1					1		1	1									1
1132110	1. Baseline	1. Commercial	0	0	teal	0	0	1	0		21	12	1	1	0	0	0	0	0	1	0	0	0	1	0	4	1	0									0	0											0
1132110	2. Midline	1. Commercial	0	1	teal	0	1	1	0		21	12	0							1	0	0	0	2	0		0	1	0								0		1										1
1132111	1. Baseline	1. Commercial	0	0	magenta	1	0	1	0		41	84	1	0	1	0	0	0	0	0	1	0	0	3	1	3	1	0									0	0	0	1									1
1132111	2. Midline	1. Commercial	0	1	magenta	1	1	1	0		41	84	0							0	1	0	0	3	1		0	1	1								0	1		1									1
1132112	1. Baseline	1. Commercial	0	0	teal	0	0	1	0		32	36	1	1	0	0	0	0	0	1	0	0	0	1	0	0	0	0									0	0											0
1132112	2. Midline	1. Commercial	0	1	teal	0		1	0		32	36	0							0	0	0	0	1	0		0	1	0								0												0
1132112	3. Endline	1. Commercial	0	0	teal	0	1	1	0		32	36	0							0	0	1	0	1	0		0	0									0												0
1132120	1. Baseline	1. Commercial	0	0	magenta	1	0	1	0		47	180	1	1	0	0	0	0	0	1	0	0	0	7	1	7	1	1	1								0	0	0	0	0	0	0	0					0
1132120	2. Midline	1. Commercial	0	1	magenta	1	1	1	0		47	180	0							1	0	0	0	7	1		0	0									0												0
1132121	1. Baseline	1. Commercial	1	0	teal	0	0	1	0		36	12	1	1	0	0	0	0	0	0	0	1	0	2	0	2	1	0									0	0	0										0
1132130	1. Baseline	1. Commercial	1	0	magenta	1	0	1	0		33	32	1	0	0	0	1	0	0	1	0	0	0	3	1	3	1	0									0	0	0	0									0
1132131	1. Baseline	1. Commercial	0	0	magenta	1	0	1	0		36	12	1	1	0	0	0	0	0	0	0	0	1	7	1	6	1	0									0	0	0	0	0	0	0	1					1
1132131	2. Midline	1. Commercial	0	1	magenta	1	1	1	0		41	12	0							0	0	0	1	7	1		0	0									0												0
1132200	1. Baseline	1. Commercial	0	0	teal	0	0	1	0		25	60	1	0	0	0	1	0	0	1	0	0	0	1	0	1	1	1	1								0	0											0
1132200	2. Midline	1. Commercial	0	1	teal	0	1	1	0		25	60	0							1	0	0	0	1	0		0	1	0								0												0
1132210	1. Baseline	1. Commercial	0	0	magenta	1	0	1	0		31	20	1	1	0	0	0	0	0	1	0	0	0	3	1	2	1	0									0	1	0	0									1
1132210	2. Midline	1. Commercial	0	1	magenta	1	1	1	0		32	20	0							1	0	0	0	3	1		0	0									0												0
1132212	1. Baseline	1. Commercial	0	0	teal	0	0	1	0		48	120	1	0	0	0	0	0	1	0	0	0	1	8	1	8	1	1	1								0	0	0	0	0	0	0	0	0				0
1132212	2. Midline	1. Commercial	0	1	teal	0		1	0		48	120	0							0	0	0	1	8	1		0	0									0												0
1132212	3. Endline	1. Commercial	0	0	teal	0	1	1	0		48	120	0							0	0	0	1	8	1		0	0									0			1									1
1132230	1. Baseline	1. Commercial	0	0	teal	0	0	1	0		48	120	1	1	0	0	0	0	0	0	1	0	0	2	0	2	1	0									0	1	1										1
1132230	2. Midline	1. Commercial	0	1	teal	0		1	0		48	120	0							0	1	0	0	2	0		0	0									0												0
1132230	3. Endline	1. Commercial	0	0	teal	0	1	1	0		48	120	0							0	0	1	0	3	1		0	0									0												0
1132232	1. Baseline	1. Commercial	0	0	magenta	1	0	1	0		24	48	1	0	0	1	0	0	0	1	0	0	0	6	1	3	1	0									0	0	0	1	0	1	0						1
1132232	2. Midline	1. Commercial	0	1	magenta	1		1	0		24	48	0							1	0	0	0	10	1		0	0									0				1								1
1132232	3. Endline	1. Commercial	0	0	magenta	1	1	1	0		24	48	0							1	0	0	0	11	1		0	1	1								0				1								1
1132233	1. Baseline	1. Commercial	0	0	teal	0	0	1	0		49	204	1	0	0	0	0	1	0	1	0	0	0	3	1	3	1	0									0	0	0	0									0
1132233	2. Midline	1. Commercial	0	1	teal	0		1	0		37	204	0							1	0	0	0	3	1		0	1	0								0												0
1132233	3. Endline	1. Commercial	0	0	teal	0	1	1	0		37	204	0							1	0	0	0	3	1		0	0									0												0
1132300	1. Baseline	1. Commercial	0	0	magenta	1	0	1	0		35	36	1	0	1	0	0	0	0	1	0	0	0	5	1	3	1	1	0								0	0	0	1	0	0							1
1132300	2. Midline	1. Commercial	0	1	magenta	1		1	0		35	36	0							1	0	0	0	6	1		0	1	1			1					1			1									1
1132300	3. Endline	1. Commercial	0	0	magenta	1	1	1	0		35	36	0							1	0	0	0	5	1		0	0									0												0
1132330	1. Baseline	1. Commercial	1	0	teal	0	0	1	0			4	1	0	1	0	0	0	0	1	0	0	0	1	0	0	0	0									0	1											1
1132331	1. Baseline	1. Commercial	0	0	teal	0	0	1	0		29	60	1	0	1	0	0	0	0	1	0	0	0	3	1	2	1	0									0	1	0	0									1
1132331	2. Midline	1. Commercial	0	1	teal	0		1	0		30	60	0							1	0	0	0	3	1		0	0									0	1											1
1132331	3. Endline	1. Commercial	0	0	teal	0	1	1	0		30	60	0							0	1	0	0	6	1		0	1	1								0												0
1133200	1. Baseline	1. Commercial	1	0	teal	0	0	1	0		25	40	1	0	0	1	0	0	0	1	0	0	0	2	0	1	1	1	0								0	0	0										0
1133320	1. Baseline	1. Commercial	0	0	magenta	1	0	1	0		39	120	1	0	1	0	0	0	0	1	0	0	0	3	1	3	1	1	1								0	0	0	0									0
1133320	2. Midline	1. Commercial	0	1	magenta	1		1	0		40	120	0							1	0	0	0	3	1		0	0									0			1									1
1133320	3. Endline	1. Commercial	0	0	magenta	1	1	1	0		40	120	0							1	0	0	0	3	1		0	0				0					0	1		1									1
1133321	1. Baseline	1. Commercial	0	0	teal	0	0	1	0		40	12	1	0	0	1	0	0	0	1	0	0	0	6	1	6	1	0									0	1	0	0	0	0	0						1
1133321	2. Midline	1. Commercial	0	1	teal	0		1	0		40	12	0							0	0	0	0	6	1		0	0									0					1							1
1133321	3. Endline	1. Commercial	0	0	teal	0	1	1	0		40	12	0							0	0	0	0	6	1		0	0									0					1							1
1133322	1. Baseline	1. Commercial	0	0	teal	0	0	1	0		34	36	1	0	1	0	0	0	0	1	0	0	0	2	0	2	1	0									0	1	0										1
1133322	2. Midline	1. Commercial	0	1	teal	0		1	0		35	36	0							1	0	0	0	2	0		0	1	1								0												0
1133322	3. Endline	1. Commercial	0	0	teal	0	1	1	0		35	36	0							1	0	0	0	2	0		0	1	1								0												0
1133323	1. Baseline	1. Commercial	0	0	teal	0	0	1	0		21	48	1	0	1	0	0	0	0	1	0	0	0	1	0	0	1	0									0	1											1
1133323	2. Midline	1. Commercial	0	1	teal	0		1	0		22	48	0							1	0	0	0	1	0		0	0									0												0
1133323	3. Endline	1. Commercial	0	0	teal	0	1	1	0		22	48	0							0	1	0	0	1	0		0	0									0												0
1133330	1. Baseline	1. Commercial	0	0	magenta	1	0	1	0		48	60	1	0	0	1	0	0	0	1	0	0	0	3	1	2	1	0									0	0	1	0									1
1133330	2. Midline	1. Commercial	0	1	magenta	1		1	0		48	60	0							1	0	0	0	4	1		0	1	1		1						1		1										1
1133330	3. Endline	1. Commercial	0	0	magenta	1	1	1	0		48	60	0							1	0	0	0	4	1		0	1	1	1	1						1	1	1										1
1150000	1. Baseline	1. Commercial	1	0	magenta	1	0	1	0		30	84	1	0	1	0	0	0	0	1	0	0	0	4	1	4	1	0									0	0	0	0	0								0
1151000	1. Baseline	1. Commercial	0	0	magenta	1	0	1	0		21	36	1	0	0	0	1	0	0	1	0	0	0	1	0	1	0	0									0	1											1
1151000	2. Midline	1. Commercial	0	1	magenta	1		1	0		21	36	0							1	0	0	0	1	0		0	1	1								0												0
1151000	3. Endline	1. Commercial	0	0	magenta	1	1	1	0		21	36	0							1	0	0	0	1	0		0	1	1								0												0
1151100	1. Baseline	1. Commercial	0	0	teal	0	0	1	0		34	36	1	0	0	1	0	0	0	1	0	0	0	2	0	2	1	0									0	0	0										0
1151100	2. Midline	1. Commercial	0	1	teal	0	1	1	0		38	36	0							1	0	0	0	2	0		0	1	1								0	1											1
1151110	1. Baseline	1. Commercial	0	0	teal	0	0	1	0		41	72	1	0	0	1	0	0	0	1	0	0	0	4	1	4	1	0									0	0	0	0	0								0
1151110	2. Midline	1. Commercial	0	1	teal	0		1	0		41	72	0							1	0	0	0	4	1		0	1	1								0												0
1151110	3. Endline	1. Commercial	0	0	teal	0	1	1	0		41	72	0							0	0	1	0	4	1		0	1	0								0	1											1
1151113	1. Baseline	1. Commercial	0	0	teal	0	0	1	0		31	36	1	0	1	0	0	0	0	1	0	0	0	2	0	2	1	0									0	0	0										0
1151113	2. Midline	1. Commercial	0	1	teal	0		1	0		31	36	0							1	0	0	0	2	0		0	0									0												0
1151113	3. Endline	1. Commercial	0	0	teal	0	1	1	0		31	36	0							1	0	0	0	2	0		0	0									0												0
1151120	1. Baseline	1. Commercial	0	0	magenta	1	0	1	0		36	72	1	0	0	1	0	0	0	1	0	0	0	1	0	1	1	1	1								0	0											0
1151120	2. Midline	1. Commercial	0	1	magenta	1		1	0		36	72	0							1	0	0	0	1	0		0	1	1	0							0	1											1
1151120	3. Endline	1. Commercial	0	0	magenta	1	1	1	0		36	72	0							1	0	0	0	2	0		0	1	1								0		1										1
1151131	1. Baseline	1. Commercial	0	0	teal	0	0	1	0		50	240	1	1	0	0	0	0	0	1	0	0	0	4	1	5	1	1	1								0	0	0	0	0								0
1151131	2. Midline	1. Commercial	0	1	teal	0		1	0		51	240	0							1	0	0	0	4	1		0	1	0								0	1	1		1								1
1151131	3. Endline	1. Commercial	0	0	teal	0	1	1	0		51	240	0							0	1	0	0	6	1		0	1	0								0												0
1151133	1. Baseline	1. Commercial	0	0	teal	0	0	1	0		40	120	1	0	0	1	0	0	0	1	0	0	0	2	0	3	1	0									0	1	1										1
1151133	2. Midline	1. Commercial	0	1	teal	0		1	0		40	120	0							1	0	0	0	2	0		0	0									0												0
1151133	3. Endline	1. Commercial	0	0	teal	0	1	1	0		40	120	0							0	1	0	0	2	0		0	0									0												0
1151210	1. Baseline	1. Commercial	0	0	magenta	1	0	1	0		20	18	1	0	0	0	1	0	0	1	0	0	0	1	0	1	1	0									0	0											0
1151210	2. Midline	1. Commercial	0	1	magenta	1		1	0		20	18	0							1	0	0	0	1	0		0	0									0												0
1151210	3. Endline	1. Commercial	0	0	magenta	1	1	1	0		20	18	0							1	0	0	0	1	0		0	0									0												0
1151212	1. Baseline	1. Commercial	1	0	magenta	1	0	1	0		21	60	1	0	0	0	1	0	0	1	0	0	0	1	0	0	1	0									0	0											0
1151213	1. Baseline	1. Commercial	0	0	magenta	1	0	1	0		38	12	1	1	0	0	0	0	0	1	0	0	0	5	1	5	1	0									0	0	0	0	0	0							0
1151213	2. Midline	1. Commercial	0	1	magenta	1		1	0		38	12	0							1	0	0	0	5	1		0	0									0												0
1151213	3. Endline	1. Commercial	0	0	magenta	1	1	1	0		38	12	0							1	0	0	0	5	1		0	0									0												0
1151220	1. Baseline	1. Commercial	0	0	teal	0	0	1	0		43	60	1	0	1	0	0	0	0	1	0	0	0	3	1	1	1	0									0	1	0	0									1
1151220	2. Midline	1. Commercial	0	1	teal	0		1	0		43	60	0							1	0	0	0	3	1		0	1	0								0												0
1151220	3. Endline	1. Commercial	0	0	teal	0	1	1	0		43	60	0							1	0	0	0	3	1		0	0									0			1									1
1151221	1. Baseline	1. Commercial	1	0	teal	0	0	1	0		27	48	1	0	1	0	0	0	0	1	0	0	0	2	0	0	0	0									0	0	1										1
1151222	1. Baseline	1. Commercial	0	0	magenta	1	0	1	0		29	60	1	0	0	0	1	0	0	1	0	0	0	1	0	0	0	0									0	0											0
1151222	2. Midline	1. Commercial	0	1	magenta	1		1	0		29	60	0							1	0	0	0	2	0		0	1	1	1							1	1											1
1151222	3. Endline	1. Commercial	0	0	magenta	1	1	1	0		29	60	0							1	0	0	0	1	0		0	0			1						1		1										1
1152000	1. Baseline	1. Commercial	0	0	teal	0	0	1	0		22	12	1	0	0	1	0	0	0	1	0	0	0	4	1	1	1	0									0	0	0	0	0								0
1152000	2. Midline	1. Commercial	0	1	teal	0		1	0		21	12	0							1	0	0	0	4	1		0	0									0												0
1152000	3. Endline	1. Commercial	0	0	teal	0	1	1	0		21	12	0							1	0	0	0	5	1		0	1	0								0				1								1
1152100	1. Baseline	1. Commercial	1	0	teal	0	0	1	0		25	36	1	0	0	0	1	0	0	1	0	0	0	3	1	0	1	0									0	1	0	0									1
1152113	1. Baseline	1. Commercial	0	0	magenta	1	0	1	0		36	48	1	0	0	1	0	0	0	1	0	0	0	7	1	4	1	0									0	0	0	0	0	1	1	0					1
1152113	2. Midline	1. Commercial	0	1	magenta	1		1	0		41	48	0							1	0	0	0	7	1		0	1	1			0			1	1	1			1			1	1					1
1152113	3. Endline	1. Commercial	0	0	magenta	1	1	1	0		41	48	0							0	0	0	0	7	1		0	1	1								0												0
1152121	1. Baseline	1. Commercial	0	0	magenta	1	0	1	0		24	24	1	0	0	0	0	1	0	1	0	0	0	1	0	0	0	0									0	0											0
1152121	2. Midline	1. Commercial	0	1	magenta	1		1	0		25	24	0							1	0	0	0	1	0		0	1	0								0												0
1152121	3. Endline	1. Commercial	0	0	magenta	1	1	1	0		25	24	0							1	0	0	0	1	0		0	1	1								0												0
1152122	1. Baseline	1. Commercial	0	0	teal	0	0	1	0		32	36	1	0	0	1	0	0	0	1	0	0	0	2	0	2	1	1	1								0	1	0										1
1152122	2. Midline	1. Commercial	0	1	teal	0		1	0		32	36	0							1	0	0	0	2	0		0	1	1								0												0
1152122	3. Endline	1. Commercial	0	0	teal	0	1	1	0		32	36	0							1	0	0	0	2	0		0	1	1								0												0
1152200	1. Baseline	1. Commercial	0	0	teal	0	0	1	0		30	72	1	0	1	0	0	0	0	1	0	0	0	5	1	2	1	1	1								0	0	0	1	0	0							1
1152200	2. Midline	1. Commercial	0	1	teal	0		1	0		30	72	0							1	0	0	0	5	1		0	0									0	1		1									1
1152200	3. Endline	1. Commercial	0	0	teal	0	1	1	0		30	72	0							1	0	0	0	5	1		0	0									0			1	1								1
1152210	1. Baseline	1. Commercial	0	0	magenta	1	0	1	0		35	25	1	0	0	1	0	0	0	1	0	0	0	3	1	3	1	0									0	0	0	0									0
1152210	3. Endline	1. Commercial	0	0	magenta	1	1	1	0		36	25	0							1	0	0	0	3	1		0	0									0												0
1152213	1. Baseline	1. Commercial	0	0	magenta	1	0	1	0		51	72	1	0	0	1	0	0	0	0	0	0	1	3	1	2	1	1	1								0	0	0	0									0
1152213	2. Midline	1. Commercial	0	1	magenta	1		1	0		51	72	0							0	0	0	1	3	1		0	0									0												0
1152213	3. Endline	1. Commercial	0	0	magenta	1	1	1	0		51	72	0							0	0	0	1	3	1		0	0									0												0
1152220	1. Baseline	1. Commercial	0	0	teal	0	0	1	0		24	12	1	0	0	0	1	0	0	1	0	0	0	1	0	0	0	0									0	0											0
1152220	2. Midline	1. Commercial	0	1	teal	0		1	0		24	12	0							1	0	0	0	1	0		0	0									0												0
1152220	3. Endline	1. Commercial	0	0	teal	0	1	1	0		24	12	0							1	0	0	0	1	0		0	0									0	1											1
1152222	1. Baseline	1. Commercial	0	0	magenta	1	0	1	0		46	120	1	0	1	0	0	0	0	1	0	0	0	3	1	3	0	0									0	0	0	0									0
1152222	2. Midline	1. Commercial	0	1	magenta	1		1	0		46	120	0							1	0	0	0	3	1		0	0									0												0
1152222	3. Endline	1. Commercial	0	0	magenta	1	1	1	0		46	120	0							1	0	0	0	3	1		0	0					1				1				1								1
1152223	1. Baseline	1. Commercial	0	0	teal	0	0	1	0		21	12	1	0	0	0	1	0	0	1	0	0	0	1	0	0	1	0									0	0											0
1152223	2. Midline	1. Commercial	0	1	teal	0	1	1	0		21	12	0							1	0	0	0	1	0		0	0									0												0
1152230	1. Baseline	1. Commercial	0	0	teal	0	0	1	0		27	36	1	0	0	1	0	0	0	1	0	0	0	3	1	1	1	1	1								0	0	0	0									0
1152230	2. Midline	1. Commercial	0	1	teal	0		1	0		27	36	0							1	0	0	0	3	1		0	0									0		1										1
1152230	3. Endline	1. Commercial	0	0	teal	0	1	1	0		27	36	0							1	0	0	0	4	1		0	0									0												0
1152231	1. Baseline	1. Commercial	0	0	teal	0	0	1	0		51	72	1	0	0	1	0	0	0	1	0	0	0	3	1	3	1	0									0	0	0	0									0
1152231	2. Midline	1. Commercial	0	1	teal	0		1	0		51	72	0							1	0	0	0	3	1		0	0									0		1										1
1152231	3. Endline	1. Commercial	0	0	teal	0	1	1	0		51	72	0							1	0	0	0	3	1		0	0									0												0
1152232	1. Baseline	1. Commercial	0	0	teal	0	0	1	0		22	24	0	0	0	1	0	0	0	1	0	0	0	1	0	1	1	1	1								0	0											0
1152232	2. Midline	1. Commercial	0	1	teal	0	1	1	0		22	24	0							1	0	0	0	1	0		0	0									0												0
1153000	1. Baseline	1. Commercial	0	0	magenta	1	0	1	0		31	96	1	0	1	0	0	0	0	1	0	0	0	2	0	2	1	1	1								0	0	0										0
1153000	2. Midline	1. Commercial	0	1	magenta	1		1	0		31	96	0							1	0	0	0	2	0		0	1	1								0												0
1153000	3. Endline	1. Commercial	0	0	magenta	1	1	1	0		31	96	0							1	0	0	0	2	0		0	1	1								0												0
1153100	1. Baseline	1. Commercial	0	0	teal	0	0	1	0		31	36	1	0	1	0	0	0	0	1	0	0	0	3	1	0	0	0									0	1	0	0									1
1153100	2. Midline	1. Commercial	0	1	teal	0		1	0		31	36	0							0	0	0	0	3	1		0	0									0												0
1153100	3. Endline	1. Commercial	0	0	teal	0	1	1	0		31	36	0							1	0	0	0	3	1		0	1	1								0	1		1									1
1153110	1. Baseline	1. Commercial	0	0	magenta	1	0	1	0		33	12	1	0	0	1	0	0	0	1	0	0	0	2	0	2	1	0									0	0	0										0
1153110	2. Midline	1. Commercial	0	1	magenta	1		1	0		33	12	0							1	0	0	0	2	0		0	0		1	1						1	1	1										1
1153110	3. Endline	1. Commercial	0	0	magenta	1	1	1	0		33	12	0							1	0	0	0	2	0		0	1	0		1						1		1										1
1153111	1. Baseline	1. Commercial	0	0	teal	0	0	1	0		20	12	1	0	0	0	1	0	0	1	0	0	0	2	0	0	0	0									0	1	0										1
1153111	2. Midline	1. Commercial	0	1	teal	0		1	0		19	12	0							1	0	0	0	2	0		0	0									0												0
1153111	3. Endline	1. Commercial	0	0	teal	0	1	1	0		19	12	0							1	0	0	0	2	0		0	1	1								0	1											1
1153112	1. Baseline	1. Commercial	0	0	teal	0	0	1	0		34	36	1	0	0	1	0	0	0	1	0	0	0	2	0	2	1	0									0	0	0										0
1153112	2. Midline	1. Commercial	0	1	teal	0		1	0		34	36	0							1	0	0	0	2	0		0	1	1								0												0
1153112	3. Endline	1. Commercial	0	0	teal	0	1	1	0		34	36	0							1	0	0	0	3	1		0	0									0												0
1153113	1. Baseline	1. Commercial	0	0	teal	0	0	1	0		21	6	1	0	0	0	1	0	0	1	0	0	0	4	1	0	1	0									0	0	0	0	0								0
1153113	2. Midline	1. Commercial	0	1	teal	0		1	0		21	6	0							1	0	0	0	4	1		0	0									0	1											1
1153113	3. Endline	1. Commercial	0	0	teal	0	1	1	0		21	6	0							1	0	0	0	5	1		0	0									0												0
1153120	1. Baseline	1. Commercial	0	0	magenta	1	0	1	0		17	12	1	0	0	1	0	0	0	1	0	0	0	2	0	1	1	0									0	0	0										0
1153120	2. Midline	1. Commercial	0	1	magenta	1		1	0		30	12	0							1	0	0	0	2	0		0	1	1								0												0
1153120	3. Endline	1. Commercial	0	0	magenta	1	1	1	0		30	12	0							1	0	0	0	2	0		0	1	0								0												0
1153130	1. Baseline	1. Commercial	1	0	magenta	1	0	1	0		52	144	1	1	0	0	0	0	0	0	0	1	0	3	1	3	0	0									0	1	0	0									1
1153131	1. Baseline	1. Commercial	0	0	magenta	1	0	1	0		31	36	1	0	1	0	0	0	0	1	0	0	0	4	1	3	1	0									0	0	0	0	0								0
1153131	2. Midline	1. Commercial	0	1	magenta	1		1	0		31	36	0							1	0	0	0	4	1		0	0									0												0
1153131	3. Endline	1. Commercial	0	0	magenta	1	1	1	0		31	36	0							0	0	0	0	4	1		0	0									0												0
1153132	1. Baseline	1. Commercial	0	0	teal	0	0	1	0		23	12	1	0	1	0	0	0	0	1	0	0	0	4	1	0	1	0									0	0	1	0	0								1
1153132	2. Midline	1. Commercial	0	1	teal	0		1	0		23	12	0							1	0	0	0	4	1		0	0									0												0
1153132	3. Endline	1. Commercial	0	0	teal	0	1	1	0		23	12	0							1	0	0	0	5	1		0	0									0		1										1
1153133	1. Baseline	1. Commercial	0	0	magenta	1	0	1	0		34	36	1	0	1	0	0	0	0	1	0	0	0	2	0	2	1	0									0	1	0										1
1153133	2. Midline	1. Commercial	0	1	magenta	1	1	1	0		35	36	0							1	0	0	0	3	1		0	0									0												0
1153310	1. Baseline	1. Commercial	1	0	magenta	1	0	1	0		23	24	1	0	1	0	0	0	0	1	0	0	0	1	0	0	0	0									0	0											0
1153311	1. Baseline	1. Commercial	0	0	magenta	1	0	1	0		38	36	1	1	0	0	0	0	0	1	0	0	0	2	0	2	1	0									0	0	0										0
1153311	2. Midline	1. Commercial	0	1	magenta	1		1	0		38	36	0							1	0	0	0	2	0		0	1	1								0												0
1153311	3. Endline	1. Commercial	0	0	magenta	1	1	1	0		38	36	0							1	0	0	0	2	0		0	0									0	1											1
1153312	1. Baseline	1. Commercial	0	0	teal	0	0	1	0		45	120	1	1	0	0	0	0	0	0	1	0	0	10	1	7	1	0									0	0	0	0	0	0	0	0	0	0	0	0	0
1153312	2. Midline	1. Commercial	0	1	teal	0		1	0		45	120	0							0	1	0	0	10	1		0	0									0						1						1
1153312	3. Endline	1. Commercial	0	0	teal	0	1	1	0		45	120	0							0	1	0	0	10	1		0	0									0												0
1153313	1. Baseline	1. Commercial	0	0	magenta	1	0	1	0		29	48	1	0	1	0	0	0	0	1	0	0	0	2	0	2	1	0									0	0	0										0
1153313	2. Midline	1. Commercial	0	1	magenta	1		1	0		29	48	0							1	0	0	0	2	0		0	0									0												0
1153313	3. Endline	1. Commercial	0	0	magenta	1	1	1	0		29	48	0							1	0	0	0	2	0		0	1	0								0		1										1
1153320	1. Baseline	1. Commercial	0	0	magenta	1	0	1	0		33	120	1	1	0	0	0	0	0	1	0	0	0	6	1	5	1	0									0	0	1	0	0	1	0						1
1153320	2. Midline	1. Commercial	0	1	magenta	1	1	1	0		34	120	0							1	0	0	0	6	1		0	0									0	1											1
1153322	1. Baseline	1. Commercial	0	0	teal	0	0	1	0		47	48	1	0	1	0	0	0	0	1	0	0	0	3	1	0	0	0									0	1	1	0									1
1153322	2. Midline	1. Commercial	0	1	teal	0		1	0		47	48	0							1	0	0	0	3	1		0	1	1								0												0
1153322	3. Endline	1. Commercial	0	0	teal	0	1	1	0		47	48	0							1	0	0	0	4	1		0	1	1								0		1	1									1
1153330	1. Baseline	1. Commercial	0	0	magenta	1	0	1	0		45	29	1	1	0	0	0	0	0	1	0	0	0	4	1	3	1	0									0	1	0	0	0								1
1153330	2. Midline	1. Commercial	0	1	magenta	1		1	0		45	29	0							1	0	0	0	5	1		0	1	1								0												0
1153330	3. Endline	1. Commercial	0	0	magenta	1	1	1	0		45	29	0							1	0	0	0	5	1		0	0									0												0
1160000	1. Baseline	1. Commercial	0	0	magenta	1	0	1	0		25	36	1	0	0	1	0	0	0	1	0	0	0	4	1	2	1	0									0	0	1	1	0								1
1160000	2. Midline	1. Commercial	0	1	magenta	1		1	0		25	36	0							1	0	0	0	4	1		0	1	0								0												0
1160000	3. Endline	1. Commercial	0	0	magenta	1	1	1	0		25	36	0							1	0	0	0	4	1		0	1	1								0												0
1162000	1. Baseline	1. Commercial	1	0	teal	0	0	1	0		30	36	1	1	0	0	0	0	0	0	1	0	0	3	1	3	1	0									0	0	0	0									0
1162100	1. Baseline	1. Commercial	0	0	magenta	1	0	1	0		25	60	1	0	1	0	0	0	0	0	1	0	0	6	1	3	1	0									0	0	0	1	0	0	0						1
1162100	2. Midline	1. Commercial	0	1	magenta	1		1	0		24	60	0							0	1	0	0	6	1		0	0									0												0
1162100	3. Endline	1. Commercial	0	0	magenta	1	1	1	0		24	60	0							0	1	0	0	6	1		0	0			1						1	1	1										1
1162110	1. Baseline	1. Commercial	0	0	teal	0	0	1	0		20	8	1	0	0	0	1	0	0	1	0	0	0	1	0	0	0	1	1								0	0											0
1162110	2. Midline	1. Commercial	0	1	teal	0		1	0		21	8	0							1	0	0	0	1	0		0	1	1								0												0
1162110	3. Endline	1. Commercial	0	0	teal	0	1	1	0		21	8	0							1	0	0	0	1	0		0	1	1								0	1											1
1162111	1. Baseline	1. Commercial	0	0	teal	0	0	1	0		47	72	1	0	1	0	0	0	0	0	1	0	0	4	1	3	1	1	1								0	0	1	0	0								1
1162111	2. Midline	1. Commercial	0	1	teal	0		1	0		47	72	0							0	1	0	0	4	1		0	0									0	1											1
1162111	3. Endline	1. Commercial	0	0	teal	0	1	1	0		47	72	0							0	1	0	0	4	1		0	0									0	1		1									1
1162120	1. Baseline	1. Commercial	0	0	magenta	1	0	1	0		21	5	1	0	0	1	0	0	0	1	0	0	0	2	0	0	0	0									0	0	0										0
1162120	3. Endline	1. Commercial	0	0	magenta	1	1	1	0		21	5	0							1	0	0	0	2	0		0	0									0												0
1162123	1. Baseline	1. Commercial	0	0	teal	0	0	1	0		17	9	1	0	0	0	1	0	0	1	0	0	0	1	0	0	1	0									0	0											0
1162123	2. Midline	1. Commercial	0	1	teal	0		1	0		17	9	0							1	0	0	0	1	0		0	1	1								0												0
1162123	3. Endline	1. Commercial	0	0	teal	0	1	1	0		17	9	0							1	0	0	0	1	0		0	1	1								0	1											1
1162130	1. Baseline	1. Commercial	0	0	magenta	1	0	1	0		29	36	1	1	0	0	0	0	0	1	0	0	0	2	0	2	1	0									0	0	0										0
1162130	2. Midline	1. Commercial	0	1	magenta	1	1	1	0		33	36	0							1	0	0	0	2	0		0	1	0								0		1										1
1162131	1. Baseline	1. Commercial	0	0	teal	0	0	1	0		23	36	1	0	0	0	1	0	0	1	0	0	0	2	0	0	1	1	1								0	1	0										1
1162131	2. Midline	1. Commercial	0	1	teal	0		1	0		23	36	0							1	0	0	0	4	1		0	1	1								0	1	1		1								1
1162131	3. Endline	1. Commercial	0	0	teal	0	1	1	0		23	36	0							1	0	0	0	3	1		0	0									0												0
1162211	1. Baseline	1. Commercial	1	0	teal	0	0	1	0		26	36	1	0	0	0	1	0	0	1	0	0	0	1	0	0	0	0									0	0											0
1162212	1. Baseline	1. Commercial	0	0	teal	0	0	1	0		22	24	1	0	1	0	0	0	0	1	0	0	0	2	0	2	1	0									0	0	0										0
1162212	2. Midline	1. Commercial	0	1	teal	0	1	1	0		22	24	0							1	0	0	0	2	0		0	1	1								0												0
1162230	1. Baseline	1. Commercial	0	0	magenta	1	0	1	0		26	48	1	1	0	0	0	0	0	1	0	0	0	3	1	2	1	0									0	1	0	0									1
1162230	2. Midline	1. Commercial	0	1	magenta	1		1	0		28	48	0							1	0	0	0	3	1		0	1	1								0		1										1
1162230	3. Endline	1. Commercial	0	0	magenta	1	1	1	0		28	48	0							1	0	0	0	4	1		0	1	1								0												0
1162310	1. Baseline	1. Commercial	0	0	teal	0	0	1	0		26	24	1	0	0	1	0	0	0	1	0	0	0	2	0	1	1	0									0	1	1										1
1162310	2. Midline	1. Commercial	0	1	teal	0		1	0		26	24	0							1	0	0	0	2	0		0	0									0	1											1
1162310	3. Endline	1. Commercial	0	0	teal	0	1	1	0		26	24	0							1	0	0	0	2	0		0	1	1								0												0
1162320	1. Baseline	1. Commercial	0	0	magenta	1	0	1	0		30	48	1	0	0	0	1	0	0	1	0	0	0	2	0	2	1	0									0	0	0										0
1162320	2. Midline	1. Commercial	0	1	magenta	1		1	0		30	48	0							1	0	0	0	2	0		0	0			1						1	1	1										1
1162320	3. Endline	1. Commercial	0	0	magenta	1	1	1	0		30	48	0							1	0	0	0	2	0		0	0		1	1						1	1	1										1
1162330	1. Baseline	1. Commercial	1	0	magenta	1	0	1	0		21	36	1	1	0	0	0	0	0	1	0	0	0	1	0	1	1	1	1								0	0											0
1162331	1. Baseline	1. Commercial	0	0	magenta	1	0	1	0		24	12	1	0	0	0	1	0	0	1	0	0	0	3	1	1	1	0									0	0	0	0									0
1162331	2. Midline	1. Commercial	0	1	magenta	1		1	0		24	12	0							1	0	0	0	3	1		0	1	1								0												0
1162331	3. Endline	1. Commercial	0	0	magenta	1	1	1	0		24	12	0							1	0	0	0	3	1		0	0									0												0
1163100	1. Baseline	1. Commercial	0	0	teal	0	0	1	0		49	6	1	1	0	0	0	0	0	1	0	0	0	4	1	6	1	0									0	0	0	0	0								0
1163100	2. Midline	1. Commercial	0	1	teal	0		1	0		49	6	0							1	0	0	0	4	1		0	0									0												0
1163100	3. Endline	1. Commercial	0	0	teal	0	1	1	0		49	6	0							1	0	0	0	4	1		0	0									0			1									1
1163210	1. Baseline	1. Commercial	1	0	magenta	1	0	1	0		18	24	1	0	0	1	0	0	0	1	0	0	0	1	0	2	1	0									0	0											0
1163211	1. Baseline	1. Commercial	0	0	magenta	1	0	1	0		22	24	1	0	0	0	1	0	0	1	0	0	0	1	0	0	1	1	1								0	0											0
1163211	2. Midline	1. Commercial	0	1	magenta	1		1	0		22	24	0							1	0	0	0	2	0		0	1	1								0												0
1163211	3. Endline	1. Commercial	0	0	magenta	1	1	1	0		22	24	0							1	0	0	0	2	0		0	1	1								0												0
1163212	1. Baseline	1. Commercial	0	0	teal	0	0	1	0		42	120	1	0	1	0	0	0	0	1	0	0	0	4	1	4	1	0									0	0	0	0	0								0
1163212	2. Midline	1. Commercial	0	1	teal	0		1	0		42	120	0							1	0	0	0	4	1		0	1	0								0				1								1
1163212	3. Endline	1. Commercial	0	0	teal	0	1	1	0		42	120	0							0	0	1	0	4	1		0	1	0								0				1								1
1163231	1. Baseline	1. Commercial	0	0	teal	0	0	1	0		33	72	1	0	0	1	0	0	0	1	0	0	0	2	0	1	1	1	1								0	0	0										0
1163231	2. Midline	1. Commercial	0	1	teal	0		1	0		33	72	0							1	0	0	0	2	0		0	0									0												0
1163231	3. Endline	1. Commercial	0	0	teal	0	1	1	0		33	72	0							1	0	0	0	2	0		0	0									0												0
1163232	1. Baseline	1. Commercial	0	0	magenta	1	0	1	0		35	60	1	0	1	0	0	0	0	0	1	0	0	3	1	3	1	0									0	0	0	0									0
1163232	2. Midline	1. Commercial	0	1	magenta	1		1	0		35	60	0							0	1	0	0	3	1		0	0		1							1	1											1
1163232	3. Endline	1. Commercial	0	0	magenta	1	1	1	0		35	60	0							0	1	0	0	3	1		0	0		1							1	1											1
1163233	1. Baseline	1. Commercial	0	0	teal	0	0	1	0		29	40	1	0	0	1	0	0	0	1	0	0	0	2	0	2	1	0									0	0	0										0
1163233	2. Midline	1. Commercial	0	1	teal	0		1	0		29	40	0							1	0	0	0	2	0		0	0									0	1											1
1163233	3. Endline	1. Commercial	0	0	teal	0	1	1	0		29	40	0							1	0	0	0	2	0		0	1	1								0	1	1										1
1180000	1. Baseline	1. Commercial	1	0	magenta	1	0	1	0			24	1	0	1	0	0	0	0	1	0	0	0	2	0	0	0	1	1								0	0	0										0
1181000	1. Baseline	1. Commercial	0	0	teal	0	0	1	0		39	84	1	0	1	0	0	0	0	1	0	0	0	5	1	2	1	0									0	0	0	0	0	0							0
1181000	2. Midline	1. Commercial	0	1	teal	0		1	0		39	84	0							1	0	0	0	5	1		0	0									0												0
1181000	3. Endline	1. Commercial	0	0	teal	0	1	1	0		39	84	0							1	0	0	0	6	1		0	1	1								0												0
1181100	1. Baseline	1. Commercial	0	0	teal	0	0	1	0		28	24	1	0	1	0	0	0	0	1	0	0	0	3	1	3	1	0									0	0	0	0									0
1181100	2. Midline	1. Commercial	0	1	teal	0		1	0		28	24	0							1	0	0	0	3	1		0	0									0	1											1
1181100	3. Endline	1. Commercial	0	0	teal	0	1	1	0		28	24	0							1	0	0	0	4	1		0	0									0	1	1										1
1181300	1. Baseline	1. Commercial	0	0	magenta	1	0	1	0		25	48	1	0	1	0	0	0	0	1	0	0	0	3	1	3	1	0									0	1	1	0									1
1181300	2. Midline	1. Commercial	0	1	magenta	1		1	0		25	48	0							0	1	0	0	3	1		0	1	1								0												0
1181300	3. Endline	1. Commercial	0	0	magenta	1	1	1	0		25	48	0							0	1	0	0	3	1		0	0									0												0
1183100	1. Baseline	1. Commercial	0	0	magenta	1	0	1	0		38	12	1	0	1	0	0	0	0	0	1	0	0	5	1	4	1	0									0	0	0	0	0	1							1
1183100	2. Midline	1. Commercial	0	1	magenta	1		1	0		38	12	0							0	1	0	0	5	1		0	1	0								0												0
1183100	3. Endline	1. Commercial	0	0	magenta	1	1	1	0		38	12	0							0	1	0	0	6	1		0	0									0												0
1183110	1. Baseline	1. Commercial	1	0	magenta	1	0	1	0		21	36	1	0	1	0	0	0	0	1	0	0	0	2	0	1	1	0									0	0	0										0
1183111	1. Baseline	1. Commercial	1	0	teal	0	0	1	0		22	50	1	0	0	1	0	0	0	1	0	0	0	1	0	1	1	0									0	1											1
1183112	1. Baseline	1. Commercial	1	0	teal	0	0	1	0		23	60	1	0	0	1	0	0	0	1	0	0	0	2	0	0	1	0									0	0	0										0
1183113	1. Baseline	1. Commercial	1	0	magenta	1	0	1	0		42	120	1	1	0	0	0	0	0	0	0	0	1	4	1	3	1	1	1								0	0	0	0	0								0
1183120	1. Baseline	1. Commercial	0	0	teal	0	0	1	0		29	60	1	0	0	0	1	0	0	1	0	0	0	3	1	0	0	1	1								0	0	0	0									0
1183120	2. Midline	1. Commercial	0	1	teal	0		1	0		28	60	0							1	0	0	0	3	1		0	1	0								0	1											1
1183120	3. Endline	1. Commercial	0	0	teal	0	1	1	0		28	60	0							1	0	0	0	3	1		0	0									0	1	1										1
1183200	1. Baseline	1. Commercial	0	0	teal	0	0	1	0		37	15	1	0	1	0	0	0	0	0	1	0	0	2	0	2	1	0									0	0	0										0
1183200	2. Midline	1. Commercial	0	1	teal	0		1	0		37	15	0							0	1	0	0	2	0		0	1	0								0												0
1183200	3. Endline	1. Commercial	0	0	teal	0	1	1	0		37	15	0							0	1	0	0	2	0		0	0									0												0
1183210	1. Baseline	1. Commercial	0	0	magenta	1	0	1	0		24	48	1	0	0	1	0	0	0	1	0	0	0	1	0	1	0	0									0	0											0
1183210	2. Midline	1. Commercial	0	1	magenta	1	1	1	0		24	48	0							1	0	0	0	1	0		0	0									0	1											1
1183213	1. Baseline	1. Commercial	0	0	magenta	1	0	1	0		22	12	1	0	0	1	0	0	0	1	0	0	0	2	0	1	1	0									0	0	0										0
1183213	2. Midline	1. Commercial	0	1	magenta	1		1	0		22	12	0							1	0	0	0	4	1		0	0									0												0
1183213	3. Endline	1. Commercial	0	0	magenta	1	1	1	0		22	12	0							1	0	0	0	2	0		0	1	1								0												0
1191300	1. Baseline	1. Commercial	1	0	magenta	1	0	1	0		27	96	1	0	1	0	0	0	0	0	1	0	0	4	1	3	1	1	1								0	0	0	0	0								0
1191311	1. Baseline	1. Commercial	0	0	magenta	1	0	1	0		27	60	1	0	0	1	0	0	0	1	0	0	0	2	0	2	1	0									0	0	1										1
1191311	2. Midline	1. Commercial	0	1	magenta	1		1	0		27	60	0							1	0	0	0	2	0		0	1	1		0						0		1										1
1191311	3. Endline	1. Commercial	0	0	magenta	1	1	1	0		27	60	0							1	0	0	0	2	0		0	1	1		0						0		1										1
1191320	1. Baseline	1. Commercial	0	0	teal	0	0	1	0		42	96	1	0	1	0	0	0	0	0	0	1	0	2	0	2	1	0									0	0	0										0
1191320	2. Midline	1. Commercial	0	1	teal	0		1	0		43	96	0							0	0	1	0	2	0		0	0									0	1											1
1191320	3. Endline	1. Commercial	0	0	teal	0	1	1	0		43	96	0							0	0	1	0	2	0		0	1	0								0	1	1										1
1191330	1. Baseline	1. Commercial	0	0	teal	0	0	1	0		36	36	1	0	0	1	0	0	0	0	0	0	1	4	1	4	1	1	0								0	0	0	0	0								0
1191330	2. Midline	1. Commercial	0	1	teal	0		1	0		36	36	0							0	0	0	1	4	1		0	0									0												0
1191330	3. Endline	1. Commercial	0	0	teal	0	1	1	0		36	36	0							0	0	0	1	4	1		0	0									0	1											1
1191331	1. Baseline	1. Commercial	0	0	teal	0	0	1	0		36	120	1	1	0	0	0	0	0	1	0	0	0	6	1	4	1	0									0	0	0	0	0	0	0						0
1191331	2. Midline	1. Commercial	0	1	teal	0	1	1	0		36	120	0							1	0	0	0	6	1		0	0									0												0
1192000	1. Baseline	1. Commercial	0	0	teal	0	0	1	0		44	120	1	0	1	0	0	0	0	1	0	0	0	5	1	3	1	0									0	0	0	1	0	0							1
1192000	2. Midline	1. Commercial	0	1	teal	0		1	0		44	120	0							1	0	0	0	6	1		0	1	1								0			1	1								1
1192000	3. Endline	1. Commercial	0	0	teal	0	1	1	0		44	120	0							0	1	0	0	5	1		0	1	1								0			1									1
1200000	1. Baseline	1. Commercial	0	0	magenta	1	0	1	0		34	60	1	1	0	0	0	0	0	1	0	0	0	7	1	6	1	1	1								0	0	0	1	0	0	0	0					1
1200000	2. Midline	1. Commercial	0	1	magenta	1		1	0		34	60	0							1	0	0	0	7	1		0	1	1								0												0
1200000	3. Endline	1. Commercial	0	0	magenta	1	1	1	0		34	60	0							1	0	0	0	12	1		0	1	1								0												0
1201000	1. Baseline	1. Commercial	0	0	magenta	1	0	1	0		51	144	1	1	0	0	0	0	0	1	0	0	0	2	0	2	1	0									0	0	0										0
1201000	2. Midline	1. Commercial	0	1	magenta	1	1	1	0		51	144	0							0	0	0	0	3	1		0	0									0												0
1201100	1. Baseline	1. Commercial	0	0	magenta	1	0	1	0		47	36	1	0	0	1	0	0	0	1	0	0	0	3	1	3	1	0									0	0	0	0									0
1201100	2. Midline	1. Commercial	0	1	magenta	1		1	0		47	36	0							1	0	0	0	5	1		0	0									0												0
1201100	3. Endline	1. Commercial	0	0	magenta	1	1	1	0		47	36	0							0	1	0	0	6	1		0	0									0												0
1201200	1. Baseline	1. Commercial	0	0	magenta	1	0	1	0		42	180	1	0	1	0	0	0	0	1	0	0	0	3	1	6	1	1	1								0	1	0	0									1
1201200	2. Midline	1. Commercial	0	1	magenta	1		1	0		42	180	0							1	0	0	0	3	1		0	0									0												0
1201200	3. Endline	1. Commercial	0	0	magenta	1	1	1	0		45	180	0							1	0	0	0	3	1		0	1	1								0	1											1
1201221	1. Baseline	1. Commercial	0	0	magenta	1	0	1	0		33	24	1	0	0	1	0	0	0	1	0	0	0	4	1	3	1	0									0	0	0	0	0								0
1201221	2. Midline	1. Commercial	0	1	magenta	1	1	1	0		33	24	0							1	0	0	0	4	1		0	0									0												0
1201230	1. Baseline	1. Commercial	0	0	magenta	1	0	1	0		18	24	1	0	0	0	1	0	0	1	0	0	0	1	0	0	1	1	0								0	1											1
1201230	2. Midline	1. Commercial	0	1	magenta	1		1	0		18	24	0							1	0	0	0	1	0		0	0									0												0
1201230	3. Endline	1. Commercial	0	0	magenta	1	1	1	0		18	24	0							1	0	0	0	2	0		0	0									0												0
1201232	1. Baseline	1. Commercial	0	0	teal	0	0	1	0		31	18	1	0	0	0	1	0	0	1	0	0	0	1	0	1	1	0									0	1											1
1201232	2. Midline	1. Commercial	0	1	teal	0		1	0		31	18	0							1	0	0	0	1	0		0	0									0												0
1201232	3. Endline	1. Commercial	0	0	teal	0	1	1	0		31	18	0							0	0	0	0	1	0		0	1	1								0	1	1										1
1201233	1. Baseline	1. Commercial	0	0	magenta	1	0	1	0		25	36	1	0	0	0	1	0	0	1	0	0	0	2	0	0	0	0									0	0	0										0
1201233	2. Midline	1. Commercial	0	1	magenta	1		1	0		25	36	0							1	0	0	0	4	1		0	1	1								0												0
1201233	3. Endline	1. Commercial	0	0	magenta	1	1	1	0		25	36	0							1	0	0	0	3	1		0	1	1								0												0
1201300	1. Baseline	1. Commercial	0	0	teal	0	0	1	0		50	120	1	1	0	0	0	0	0	1	0	0	0	3	1	1	1	1	1								0	0	1	1									1
1201300	2. Midline	1. Commercial	0	1	teal	0		1	0		50	120	0							1	0	0	0	3	1		0	1	1								0			1									1
1201300	3. Endline	1. Commercial	0	0	teal	0	1	1	0		50	120	0							1	0	0	0	3	1		0	1	0								0												0
1201313	1. Baseline	1. Commercial	0	0	magenta	1	0	1	0		53	300	1	1	0	0	0	0	0	0	1	0	0	3	1	2	1	0									0	0	0	0									0
1201313	2. Midline	1. Commercial	0	1	magenta	1		1	0		53	300	0							0	1	0	0	3	1		0	1	1								0												0
1201313	3. Endline	1. Commercial	0	0	magenta	1	1	1	0		53	300	0							0	1	0	0	3	1		0	1	1								0												0
1201320	1. Baseline	1. Commercial	0	0	magenta	1	0	1	0		33	36	1	0	1	0	0	0	0	1	0	0	0	2	0	1	1	0									0	0	0										0
1201320	2. Midline	1. Commercial	0	1	magenta	1	1	1	0		33	36	0							1	0	0	0	2	0		0	1	1								0		1										1
1201321	1. Baseline	1. Commercial	0	0	magenta	1	0	1	0		22	36	1	0	0	1	0	0	0	1	0	0	0	4	1	0	1	0									0	0	0	0	0								0
1201321	2. Midline	1. Commercial	0	1	magenta	1	1	1	0		22	36	0							1	0	0	0	4	1		0	1	1								0												0
1201322	1. Baseline	1. Commercial	0	0	magenta	1	0	1	0		24	36	1	0	0	1	0	0	0	1	0	0	0	5	1	0	1	0									0	0	0	0	0	0							0
1201322	2. Midline	1. Commercial	0	1	magenta	1	1	1	0		25	36	0							1	0	0	0	5	1		0	0									0												0
1202000	1. Baseline	1. Commercial	0	0	teal	0	0	1	0		38	72	1	0	0	0	1	0	0	1	0	0	0	1	0	1	1	0									0	0											0
1202000	2. Midline	1. Commercial	0	1	teal	0	1	1	0		38	72	0							1	0	0	0	1	0		0	0									0	1											1
1202100	1. Baseline	1. Commercial	0	0	magenta	1	0	1	0		30	12	1	0	1	0	0	0	0	1	0	0	0	3	1	3	1	0									0	1	0	0									1
1202100	2. Midline	1. Commercial	0	1	magenta	1		1	0		30	12	0							1	0	0	0	3	1		0	0									0												0
1202100	3. Endline	1. Commercial	0	0	magenta	1	1	1	0		30	12	0							1	0	0	0	3	1		0	1	1								0												0
1202110	1. Baseline	1. Commercial	1	0	teal	0	0	1	0		29	9	1	0	0	0	1	0	0	1	0	0	0	5	1	5	1	0									0	1	0	0	0	1							1
1202120	1. Baseline	1. Commercial	1	0	teal	0	0	1	0		31	48	1	0	0	1	0	0	0	1	0	0	0	3	1	2	1	0									0	0	0	0									0
1202121	1. Baseline	1. Commercial	0	0	magenta	1	0	1	0		40	36	1	1	0	0	0	0	0	1	0	0	0	5	1	2	1	0									0	0	0	0	0	0							0
1202121	2. Midline	1. Commercial	0	1	magenta	1	1	1	0		40	36	0							1	0	0	0	5	1		0	0									0				1	1							1
1202122	1. Baseline	1. Commercial	0	0	teal	0	0	1	0		23	23	1	0	0	0	1	0	0	1	0	0	0	2	0	0	0	0									0	0	0										0
1202122	2. Midline	1. Commercial	0	1	teal	0	1	1	0		23	23	0							1	0	0	0	2	0		0	1	1								0												0
1202123	1. Baseline	1. Commercial	0	0	teal	0	0	1	0		25	24	1	0	0	1	0	0	0	1	0	0	0	4	1	4	1	0									0	0	0	0	1								1
1202123	2. Midline	1. Commercial	0	1	teal	0	1	1	0		25	24	0							1	0	0	0	4	1		0	1	0								0												0
1202130	1. Baseline	1. Commercial	0	0	magenta	1	0	1	0		37	120	1	1	0	0	0	0	0	1	0	0	0	5	1	2	1	0									0	0	0	0	0	0							0
1202130	2. Midline	1. Commercial	0	1	magenta	1		1	0		37	120	0							1	0	0	0	6	1		0	0									0	1											1
1202130	3. Endline	1. Commercial	0	0	magenta	1	1	1	0		38	120	0							1	0	0	0	10	1		0	0									0												0
1202131	1. Baseline	1. Commercial	0	0	magenta	1	0	1	0		39	50	1	0	1	0	0	0	0	1	0	0	0	4	1	3	1	0									0	0	0	0	0								0
1202131	3. Endline	1. Commercial	0	0	magenta	1	1	1	0		39	50	0							1	0	0	0	5	1		0	1	1		1	1					1		1	1									1
1202132	1. Baseline	1. Commercial	0	0	teal	0	0	1	0		26	12	1	0	0	1	0	0	0	1	0	0	0	3	1	0	1	0									0	0	0	0									0
1202132	2. Midline	1. Commercial	0	1	teal	0		1	0		26	12	0							1	0	0	0	3	1		0	0									0	1											1
1202132	3. Endline	1. Commercial	0	0	teal	0	1	1	0		26	12	0							1	0	0	0	3	1		0	0									0												0
1202133	1. Baseline	1. Commercial	0	0	magenta	1	0	1	0		31	12	1	0	0	1	0	0	0	1	0	0	0	2	0	1	1	0									0	1	0										1
1202133	2. Midline	1. Commercial	0	1	magenta	1		1	0		31	12	0							1	0	0	0	2	0		0	0		1							1	1											1
1202133	3. Endline	1. Commercial	0	0	magenta	1	1	1	0		31	12	0							1	0	0	0	4	1		0	0		1							1	1											1
1202200	1. Baseline	1. Commercial	0	0	teal	0	0	1	0		18	12	1	0	0	1	0	0	0	1	0	0	0	1	0	1	1	0									0	0											0
1202200	2. Midline	1. Commercial	0	1	teal	0	1	1	0		18	12	0							1	0	0	0	1	0		0	0									0												0
1202210	1. Baseline	1. Commercial	1	0	teal	0	0	1	0		24	18	1	0	1	0	0	0	0	1	0	0	0	4	1	1	1	0									0	0	0	0	1								1
1202300	1. Baseline	1. Commercial	0	0	magenta	1	0	1	0		31	12	1	0	1	0	0	0	0	1	0	0	0	2	0	2	1	0									0	0	0										0
1202300	2. Midline	1. Commercial	0	1	magenta	1	1	1	0		31	12	0							1	0	0	0	2	0		0	1	0								0												0
1202310	1. Baseline	1. Commercial	0	0	magenta	1	0	1	0		25	16	1	0	0	0	1	0	0	1	0	0	0	3	1	0	1	1	1								0	0	0	1									1
1202310	2. Midline	1. Commercial	0	1	magenta	1		1	0		25	16	0							1	0	0	0	3	1		0	1	1		1						1		1										1
1202310	3. Endline	1. Commercial	0	0	magenta	1	1	1	0		25	16	0							1	0	0	0	5	1		0	1	1								0												0
1202320	1. Baseline	1. Commercial	1	0	magenta	1	0	1	0		22	36	1	0	0	0	1	0	0	1	0	0	0	1	0	0	0	0									0	0											0
1202321	1. Baseline	1. Commercial	0	0	teal	0	0	1	0		31	120	1	1	0	0	0	0	0	1	0	0	0	5	1	5	1	0									0	0	0	0	0	0							0
1202321	2. Midline	1. Commercial	0	1	teal	0	1	1	0		31	120	0							1	0	0	0	5	1		0	0									0												0
1202322	1. Baseline	1. Commercial	0	0	teal	0	0	1	0		24	36	1	0	0	0	1	0	0	1	0	0	0	3	1	0	1	0									0	0	0	0									0
1202322	2. Midline	1. Commercial	0	1	teal	0		1	0		23	36	0							1	0	0	0	3	1		0	0									0		1	1									1
1202322	3. Endline	1. Commercial	0	0	teal	0	1	1	0		23	36	0							1	0	0	0	4	1		0	1	1								0												0
1202330	1. Baseline	1. Commercial	1	0	teal	0	0	1	0		22	3	1	0	1	0	0	0	0	1	0	0	0	1	0	1	1	0									0	1											1
1203000	1. Baseline	1. Commercial	0	0	magenta	1	0	1	0		34	106	1	0	1	0	0	0	0	1	0	0	0	4	1	5	1	0									0	0	0	0	0								0
1203000	2. Midline	1. Commercial	0	1	magenta	1		1	0		34	106	0							1	0	0	0	8	1		0	0									0												0
1203000	3. Endline	1. Commercial	0	0	magenta	1	1	1	0		34	106	0							1	0	0	0	4	1		0	0									0												0
1203100	1. Baseline	1. Commercial	1	0	magenta	1	0	1	0		34	7	1	0	0	0	0	1	0	1	0	0	0	5	1	5	1	0									0	0	0	0	0	0							0
1203110	1. Baseline	1. Commercial	1	0	magenta	1	0	1	0		27	48	1	0	0	1	0	0	0	1	0	0	0	3	1	2	1	0									0	0	0	0									0
1203113	1. Baseline	1. Commercial	1	0	magenta	1	0	1	0		41	48	1	0	0	1	0	0	0	1	0	0	0	2	0	2	1	0									0	0	0										0
1203120	1. Baseline	1. Commercial	0	0	magenta	1	0	1	0		41	24	1	0	1	0	0	0	0	0	1	0	0	3	1	2	0	0									0	1	0	0									1
1203120	2. Midline	1. Commercial	0	1	magenta	1		1	0		41	24	0							0	1	0	0	3	1		0	0									0												0
1203120	3. Endline	1. Commercial	0	0	magenta	1	1	1	0		41	24	0							0	0	1	0	3	1		0	0									0												0
1203121	1. Baseline	1. Commercial	1	0	teal	0	0	1	0		27	24	1	0	0	0	1	0	0	1	0	0	0	2	0	1	1	1	0								0	1	1										1
1203123	1. Baseline	1. Commercial	0	0	magenta	1	0	1	0		32	26	1	0	1	0	0	0	0	0	1	0	0	4	1	4	1	0									0	0	0	0	0								0
1203123	2. Midline	1. Commercial	0	1	magenta	1		1	0		28	26	0							0	1	0	0	4	1		0	1	1								0												0
1203123	3. Endline	1. Commercial	0	0	magenta	1	1	1	0		28	26	0							0	1	0	0	4	1		0	1	1				1				1				1								1
1203130	1. Baseline	1. Commercial	0	0	magenta	1	0	1	0		30	12	1	1	0	0	0	0	0	1	0	0	0	1	0	0	0	1	0								0	0											0
1203130	2. Midline	1. Commercial	0	1	magenta	1		1	0		30	12	0							1	0	0	0	1	0		0	1	0								0												0
1203130	3. Endline	1. Commercial	0	0	magenta	1	1	1	0		30	12	0							1	0	0	0	1	0		0	1	1								0												0
1203131	1. Baseline	1. Commercial	0	0	teal	0	0	1	0		24	9	1	0	1	0	0	0	0	1	0	0	0	1	0	1	1	0									0	0											0
1203131	2. Midline	1. Commercial	0	1	teal	0		1	0		21	9	0							1	0	0	0	1	0		0	0									0												0
1203131	3. Endline	1. Commercial	0	0	teal	0	1	1	0		21	9	0							1	0	0	0	2	0		0	0									0												0
1203132	1. Baseline	1. Commercial	1	0	teal	0	0	1	0		19	24	1	0	1	0	0	0	0	1	0	0	0	2	0	0	1	1	0								0	0	0										0
1203133	1. Baseline	1. Commercial	0	0	teal	0	0	1	0		29	48	1	0	0	1	0	0	0	1	0	0	0	2	0	1	1	0									0	0	0										0
1203133	2. Midline	1. Commercial	0	1	teal	0	1	1	0		30	48	0							1	0	0	0	3	1		0	0									0												0
1203200	1. Baseline	1. Commercial	0	0	teal	0	0	1	0		31	156	1	0	1	0	0	0	0	1	0	0	0	3	1	4	1	0									0	0	1	0									1
1203200	2. Midline	1. Commercial	0	1	teal	0		1	0		31	156	0							1	0	0	0	3	1		0	1	1								0												0
1203200	3. Endline	1. Commercial	0	0	teal	0	1	1	0		31	156	0							1	0	0	0	3	1		0	1	1								0												0
1203210	1. Baseline	1. Commercial	0	0	magenta	1	0	1	0		32	36	1	0	0	0	1	0	0	1	0	0	0	6	1	3	1	0									0	0	1	0	0	0	0						1
1203210	2. Midline	1. Commercial	0	1	magenta	1		1	0		32	36	0							1	0	0	0	6	1		0	1	1						0		0						1						1
1203210	3. Endline	1. Commercial	0	0	magenta	1	1	1	0		32	36	0							1	0	0	0	6	1		0	0		1			1				1	1	1		1								1
1203220	1. Baseline	1. Commercial	1	0	teal	0	0	1	0		26	24	1	0	0	0	1	0	0	1	0	0	0	1	0	0	0	0									0	0											0
1203230	1. Baseline	1. Commercial	0	0	magenta	1	0	1	0		23	36	1	0	0	0	1	0	0	1	0	0	0	1	0	0	0	0									0	0											0
1203230	2. Midline	1. Commercial	0	1	magenta	1	1	1	0		24	36	0							1	0	0	0	1	0		0	0									0												0
1203232	1. Baseline	1. Commercial	0	0	teal	0	0	1	0		35	120	1	0	1	0	0	0	0	1	0	0	0	3	1	3	1	0									0	0	0	1									1
1203232	2. Midline	1. Commercial	0	1	teal	0		1	0		34	120	0							1	0	0	0	3	1		0	1	1								0		1										1
1203232	3. Endline	1. Commercial	0	0	teal	0	1	1	0		34	120	0							1	0	0	0	3	1		0	1	1								0	1											1
1203233	1. Baseline	1. Commercial	0	0	teal	0	0	1	0		28	4	1	0	1	0	0	0	0	1	0	0	0	6	1	5	1	0									0	0	0	0	0	0	0						0
1203233	2. Midline	1. Commercial	0	1	teal	0		1	0		28	4	0							1	0	0	0	6	1		0	0									0												0
1203233	3. Endline	1. Commercial	0	0	teal	0	1	1	0		28	4	0							0	0	0	0	6	1		0	0									0												0
1203300	1. Baseline	1. Commercial	0	0	magenta	1	0	1	0		32	6	1	0	1	0	0	0	0	0	1	0	0	3	1	2	1	0									0	1	0	0									1
1203300	2. Midline	1. Commercial	0	1	magenta	1	1	1	0		32	6	0							0	1	0	0	3	1		0	1	0	1							1	1											1
1203310	1. Baseline	1. Commercial	0	0	teal	0	0	1	0		35	60	1	0	1	0	0	0	0	1	0	0	0	6	1	4	1	1	1								0	1	0	1	1	0	0						1
1203310	2. Midline	1. Commercial	0	1	teal	0		1	0		35	60	0							1	0	0	0	6	1		0	0									0		1										1
1203310	3. Endline	1. Commercial	0	0	teal	0	1	1	0		35	60	0							1	0	0	0	6	1		0	0									0				1								1
1203311	1. Baseline	1. Commercial	0	0	teal	0	0	1	0		28	36	1	0	0	0	1	0	0	1	0	0	0	1	0	1	1	0									0	0											0
1203311	2. Midline	1. Commercial	0	1	teal	0	1	1	0		28	36	0							1	0	0	0	1	0		0	0									0												0
1203330	1. Baseline	1. Commercial	0	0	teal	0	0	1	0		35	36	1	0	1	0	0	0	0	1	0	0	0	3	1	1	1	0									0	0	0	0									0
1203330	2. Midline	1. Commercial	0	1	teal	0		1	0		35	36	0							1	0	0	0	3	1		0	0									0												0
1203330	3. Endline	1. Commercial	0	0	teal	0	1	1	0		35	36	0							1	0	0	0	3	1		0	0									0			1									1
1203331	1. Baseline	1. Commercial	0	0	magenta	1	0	1	0		29	72	1	0	0	0	1	0	0	1	0	0	0	1	0	1	1	0									0	0											0
1203331	2. Midline	1. Commercial	0	1	magenta	1	1	1	0		29	72	0							1	0	0	0	1	0		0	0		1							1	1											1
1203332	1. Baseline	1. Commercial	0	0	teal	0	0	1	0		53	252	1	0	0	1	0	0	0	0	1	0	0	5	1	5	0	0									0	0	0	0	0	0							0
1203332	2. Midline	1. Commercial	0	1	teal	0		1	0		53	252	0							0	1	0	0	5	1		0	0									0												0
1203332	3. Endline	1. Commercial	0	0	teal	0	1	1	0		53	252	0							0	1	0	0	7	1		0	0									0		1										1
1203333	1. Baseline	1. Commercial	1	0	teal	0	0	1	0		35	3	1	0	0	1	0	0	0	1	0	0	0	1	0	1	1	0									0	0											0
1211110	1. Baseline	1. Commercial	0	0	teal	0	0	1	0		26	15	1	0	1	0	0	0	0	1	0	0	0	3	1	2	1	0									0	0	0	0									0
1211110	3. Endline	1. Commercial	0	0	teal	0	1	1	0		26	15	0							1	0	0	0	3	1		0	0									0	1	1	1									1
1211120	1. Baseline	1. Commercial	1	0	teal	0	0	1	0		17	22	1	0	1	0	0	0	0	1	0	0	0	1	0	1	1	1	1								0	0											0
1211200	1. Baseline	1. Commercial	1	0	magenta	1	0	1	0		37	24	1	0	0	1	0	0	0	1	0	0	0	3	1	3	1	0									0	0	0	0									0
1211300	1. Baseline	1. Commercial	0	0	teal	0	0	1	0		26	36	1	0	1	0	0	0	0	1	0	0	0	3	1	3	1	0									0	0	1	0									1
1211300	2. Midline	1. Commercial	0	1	teal	0		1	0		27	36	0							1	0	0	0	3	1		0	0									0												0
1211300	3. Endline	1. Commercial	0	0	teal	0	1	1	0		27	36	0							1	0	0	0	4	1		0	0									0												0
1212000	1. Baseline	1. Commercial	0	0	teal	0	0	1	0		23	20	1	0	0	0	1	0	0	1	0	0	0	2	0	0	0	1	0								0	0	0										0
1212000	2. Midline	1. Commercial	0	1	teal	0	1	1	0		23	20	0							1	0	0	0	3	1		0	0									0	1											1
1212121	1. Baseline	1. Commercial	0	0	magenta	1	0	1	0		35	60	1	1	0	0	0	0	0	1	0	0	0	6	1	6	1	0									0	0	0	0	0	0	0						0
1212121	2. Midline	1. Commercial	0	1	magenta	1		1	0		35	60	0							1	0	0	0	6	1		0	0									0							1					1
1212121	3. Endline	1. Commercial	0	0	magenta	1	1	1	0		35	60	0							1	0	0	0	10	1		0	0									0							1					1
1212122	1. Baseline	1. Commercial	0	0	teal	0	0	1	0		35	13	1	0	0	0	0	1	0	1	0	0	0	4	1	3	1	0									0	0	0	0	0								0
1212122	2. Midline	1. Commercial	0	1	teal	0		1	0		36	13	0							0	0	0	0	4	1		0	0									0												0
1212122	3. Endline	1. Commercial	0	0	teal	0	1	1	0		36	13	0							1	0	0	0	4	1		0	1	1								0												0
1212130	1. Baseline	1. Commercial	0	0	magenta	1	0	1	0		24	36	1	0	0	0	1	0	0	1	0	0	0	1	0	0	0	0									0	0											0
1212130	2. Midline	1. Commercial	0	1	magenta	1		1	0		20	36	0							1	0	0	0	1	0		0	1	0								0	1											1
1212130	3. Endline	1. Commercial	0	0	magenta	1	1	1	0		20	36	0							1	0	0	0	1	0		0	0									0												0
1212200	1. Baseline	1. Commercial	0	0	magenta	1	0	1	0		21	8	1	0	0	1	0	0	0	1	0	0	0	2	0	1	1	0									0	0	0										0
1212200	2. Midline	1. Commercial	0	1	magenta	1	1	1	0		21	8	0							1	0	0	0	2	0		0	0									0												0
1212210	1. Baseline	1. Commercial	0	0	teal	0	0	1	0		40	60	1	0	0	0	1	0	0	0	0	1	0	9	1	4	1	0									0	0	0	0	0	0	0	0	0	1			1
1212210	2. Midline	1. Commercial	0	1	teal	0		1	0		40	60	0							0	0	1	0	9	1		0	0									0												0
1212210	3. Endline	1. Commercial	0	0	teal	0	1	1	0		40	60	0							0	0	1	0	9	1		0	0									0		1										1
1212212	1. Baseline	1. Commercial	0	0	teal	0	0	1	0		22	60	1	0	0	1	0	0	0	1	0	0	0	3	1	1	1	0									0	1	1	1									1
1212212	2. Midline	1. Commercial	0	1	teal	0		1	0		22	60	0							0	0	0	0	3	1		0	1	1								0	1											1
1212212	3. Endline	1. Commercial	0	0	teal	0	1	1	0		22	60	0							1	0	0	0	5	1		0	0									0												0
1212213	1. Baseline	1. Commercial	0	0	teal	0	0	1	0		48	120	1	0	1	0	0	0	0	0	1	0	0	7	1	6	1	1	1								0	1	0	0	0	0	0	0					1
1212213	2. Midline	1. Commercial	0	1	teal	0		1	0		48	120	0							0	1	0	0	8	1		0	1	1								0		1				1						1
1212213	3. Endline	1. Commercial	0	0	teal	0	1	1	0		48	120	0							0	1	0	0	10	1		0	1	1								0	1											1
1212220	1. Baseline	1. Commercial	0	0	teal	0	0	1	0		28	24	1	0	0	0	1	0	0	1	0	0	0	3	1	1	1	0									0	0	0	0									0
1212220	2. Midline	1. Commercial	0	1	teal	0	1	1	0		28	24	0							1	0	0	0	3	1		0	1	1								0												0
1212230	1. Baseline	1. Commercial	0	0	magenta	1	0	1	0		38	60	1	0	0	1	0	0	0	1	0	0	0	4	1	1	1	0									0	0	0	0	0								0
1212230	2. Midline	1. Commercial	0	1	magenta	1		1	0		38	60	0							1	0	0	0	4	1		0	0									0			1									1
1212230	3. Endline	1. Commercial	0	0	magenta	1	1	1	0		37	60	0							1	0	0	0	5	1		0	1	1								0												0
1212330	1. Baseline	1. Commercial	0	0	magenta	1	0	1	0		25	48	1	1	0	0	0	0	0	1	0	0	0	1	0	1	1	0									0	0											0
1212330	2. Midline	1. Commercial	0	1	magenta	1		1	0		25	48	0							1	0	0	0	1	0		0	0									0	1											1
1212330	3. Endline	1. Commercial	0	0	magenta	1	1	1	0		25	48	0							1	0	0	0	1	0		0	1	1	0							0	1											1
1212331	1. Baseline	1. Commercial	1	0	magenta	1	0	1	0		22	36	1	0	1	0	0	0	0	1	0	0	0	2	0	0	0	0									0	0	0										0
1212332	1. Baseline	1. Commercial	0	0	teal	0	0	1	0		35	24	1	0	1	0	0	0	0	1	0	0	0	4	1	4	1	0									0	0	0	0	0								0
1212332	2. Midline	1. Commercial	0	1	teal	0		1	0		35	24	0							1	0	0	0	4	1		0	0									0												0
1212332	3. Endline	1. Commercial	0	0	teal	0	1	1	0		35	24	0							1	0	0	0	4	1		0	0									0		1										1
1213200	1. Baseline	1. Commercial	0	0	magenta	1	0	1	0		23	24	1	0	0	0	1	0	0	1	0	0	0	1	0	0	0	1	0								0	0											0
1213200	2. Midline	1. Commercial	0	1	magenta	1	1	1	0		23	24	0							1	0	0	0	1	0		0	1	0								0												0
1213220	1. Baseline	1. Commercial	0	0	teal	0	0	1	0		20	16	1	0	0	0	1	0	0	1	0	0	0	1	0	0	0	0									0	0											0
1213220	2. Midline	1. Commercial	0	1	teal	0		1	0		20	16	0							1	0	0	0	1	0		0	1	0								0												0
1213220	3. Endline	1. Commercial	0	0	teal	0	1	1	0		20	16	0							1	0	0	0	2	0		0	0									0												0
1213300	1. Baseline	1. Commercial	0	0	teal	0	0	1	0		31	60	1	1	0	0	0	0	0	0	1	0	0	4	1	3	1	0									0	0	0	0	0								0
1213300	2. Midline	1. Commercial	0	1	teal	0	1	1	0		32	60	0							0	1	0	0	4	1		0	1	1								0	1	1										1
1213310	1. Baseline	1. Commercial	0	0	magenta	1	0	1	0		35	12	1	0	1	0	0	0	0	1	0	0	0	2	0	4	1	0									0	0	1										1
1213310	2. Midline	1. Commercial	0	1	magenta	1		1	0		35	12	0							1	0	0	0	2	0		0	1	1								0												0
1213310	3. Endline	1. Commercial	0	0	magenta	1	1	1	0		35	12	0							1	0	0	0	2	0		0	1	1								0		1										1
1213320	1. Baseline	1. Commercial	0	0	magenta	1	0	1	0		25	24	1	0	1	0	0	0	0	1	0	0	0	3	1	1	1	1	1								0	1	0	0									1
1213320	2. Midline	1. Commercial	0	1	magenta	1	1	1	0		26	24	0							1	0	0	0	3	1		0	1	0								0	1		1									1
1220000	1. Baseline	1. Commercial	0	0	magenta	1	0	1	0		31	12	1	0	1	0	0	0	0	1	0	0	0	1	0	1	1	1	1								0	0											0
1220000	2. Midline	1. Commercial	0	1	magenta	1		1	0		32	12	0							1	0	0	0	1	0		0	1	1		0						0		1										1
1220000	3. Endline	1. Commercial	0	0	magenta	1	1	1	0		32	12	0							1	0	0	0	3	1		0	1	1								0												0
1223000	1. Baseline	1. Commercial	0	0	teal	0	0	1	0		32	36	1	0	0	1	0	0	0	1	0	0	0	3	1	3	1	0									0	0	0	0									0
1223000	2. Midline	1. Commercial	0	1	teal	0		1	0		32	36	0							1	0	0	0	3	1		0	0									0		1										1
1223000	3. Endline	1. Commercial	0	0	teal	0	1	1	0		32	36	0							0	0	0	0	3	1		0	0									0												0
1231000	1. Baseline	1. Commercial	0	0	teal	0	0	1	0		45	24	1	1	0	0	0	0	0	0	1	0	0	4	1	4	1	0									0	0	0	1	0								1
1231000	2. Midline	1. Commercial	0	1	teal	0		1	0		45	24	0							0	1	0	0	4	1		0	1	1								0			1									1
1231000	3. Endline	1. Commercial	0	0	teal	0	1	1	0		45	24	0							0	1	0	0	5	1		0	0									0			1	1								1
1233200	1. Baseline	1. Commercial	0	0	magenta	1	0	1	0		39	36	1	1	0	0	0	0	0	1	0	0	0	4	1	3	1	1	1								0	0	0	0	0								0
1233200	2. Midline	1. Commercial	0	1	magenta	1		1	0		39	36	0							1	0	0	0	4	1		0	0									0												0
1233200	3. Endline	1. Commercial	0	0	magenta	1	1	1	0		39	36	0							1	0	0	0	6	1		0	1	1								0												0
1233300	1. Baseline	1. Commercial	1	0	magenta	1	0	1	0		20	36	1	0	0	1	0	0	0	1	0	0	0	4	1	0	0	1	1								0	0	0	0	0								0
1240000	1. Baseline	1. Commercial	0	0	teal	0	0	1	0		21	60	1	0	1	0	0	0	0	1	0	0	0	3	1	0	1	0									0	0	0	0									0
1240000	2. Midline	1. Commercial	0	1	teal	0	1	1	0		21	60	0							1	0	0	0	3	1		0	1	1								0		1										1
1241000	1. Baseline	1. Commercial	0	0	magenta	1	0	1	0		23	24	1	0	0	0	1	0	0	1	0	0	0	3	1	0	0	0									0	0	0	0									0
1241000	2. Midline	1. Commercial	0	1	magenta	1		1	0		23	24	0							1	0	0	0	3	1		0	0		0							0	1											1
1241000	3. Endline	1. Commercial	0	0	magenta	1	1	1	0		23	24	0							1	0	0	0	4	1		0	0									0												0
1241100	1. Baseline	1. Commercial	0	0	teal	0	0	1	0		28	36	1	0	0	0	1	0	0	1	0	0	0	2	0	0	1	1	0								0	0	0										0
1241100	2. Midline	1. Commercial	0	1	teal	0		1	0		28	36	0							1	0	0	0	2	0		0	0									0												0
1241100	3. Endline	1. Commercial	0	0	teal	0	1	1	0		28	36	0							1	0	0	0	2	0		0	0									0												0
1242000	1. Baseline	1. Commercial	0	0	magenta	1	0	1	0		20	12	1	0	0	1	0	0	0	1	0	0	0	1	0	0	0	0									0	0											0
1242000	2. Midline	1. Commercial	0	1	magenta	1	1	1	0		20	12	0							1	0	0	0	1	0		0	1	1								0			1									1
1242100	1. Baseline	1. Commercial	0	0	magenta	1	0	1	0		21	12	1	0	0	1	0	0	0	1	0	0	0	2	0	2	1	0									0	0	1										1
1242100	2. Midline	1. Commercial	0	1	magenta	1	1	1	0		19	12	0							1	0	0	0	2	0		0	1	0								0	1											1
1242131	1. Baseline	1. Commercial	0	0	teal	0	0	1	0		37	24	1	0	0	1	0	0	0	1	0	0	0	2	0	1	1	1	1								0	1	0										1
1242131	2. Midline	1. Commercial	0	1	teal	0		1	0		36	24	0							1	0	0	0	2	0		0	1	0								0												0
1242131	3. Endline	1. Commercial	0	0	teal	0	1	1	0		36	24	0							1	0	0	0	2	0		0	0									0		1										1
1242200	1. Baseline	1. Commercial	0	0	teal	0	0	1	0		22	14	1	0	0	1	0	0	0	1	0	0	0	4	1	0	1	1	1								0	0	0	0	0								0
1242200	2. Midline	1. Commercial	0	1	teal	0	1	1	0		22	14	0							1	0	0	0	4	1		0	1	1								0												0
1242300	1. Baseline	1. Commercial	0	0	magenta	1	0	1	0		23	36	1	0	0	1	0	0	0	1	0	0	0	3	1	2	1	1	1								0	1	1	0									1
1242300	2. Midline	1. Commercial	0	1	magenta	1		1	0		24	36	0							1	0	0	0	3	1		0	0									0												0
1242300	3. Endline	1. Commercial	0	0	magenta	1	1	1	0		24	36	0							1	0	0	0	3	1		0	0									0	1											1
1242310	1. Baseline	1. Commercial	0	0	magenta	1	0	1	0		23	24	1	0	0	0	1	0	0	1	0	0	0	3	1	1	1	0									0	0	0	1									1
1242310	2. Midline	1. Commercial	0	1	magenta	1	1	1	0		23	24	0							1	0	0	0	3	1		0	0									0												0
1242320	1. Baseline	1. Commercial	1	0	magenta	1	0	1	0		20	12	1	0	0	1	0	0	0	1	0	0	0	3	1	1	1	1	1								0	0	1	0									1
1242321	1. Baseline	1. Commercial	0	0	teal	0	0	1	0		21	36	1	0	0	0	1	0	0	1	0	0	0	2	0	1	1	0									0	0	1										1
1242321	2. Midline	1. Commercial	0	1	teal	0		1	0		21	36	0							1	0	0	0	3	1		0	1	0								0												0
1242321	3. Endline	1. Commercial	0	0	teal	0	1	1	0		21	36	0							1	0	0	0	4	1		0	0									0	1											1
1242322	1. Baseline	1. Commercial	1	0	teal	0	0	1	0		21	36	1	0	0	0	1	0	0	1	0	0	0	1	0	0	1	0									0	0											0
1242323	1. Baseline	1. Commercial	0	0	magenta	1	0	1	0		20	48	1	0	0	1	0	0	0	1	0	0	0	1	0	1	1	0									0	0											0
1242323	2. Midline	1. Commercial	0	1	magenta	1		1	0		21	48	0							1	0	0	0	2	0		0	0									0												0
1242323	3. Endline	1. Commercial	0	0	magenta	1	1	1	0		21	48	0							1	0	0	0	3	1		0	0									0												0
1243000	1. Baseline	1. Commercial	0	0	teal	0	0	1	0		21	36	1	0	0	0	1	0	0	1	0	0	0	2	0	0	1	0									0	0	0										0
1243000	2. Midline	1. Commercial	0	1	teal	0		1	0		21	36	0							1	0	0	0	2	0		0	0									0		1										1
1243000	3. Endline	1. Commercial	0	0	teal	0	1	1	0		21	36	0							1	0	0	0	2	0		0	0									0	1											1
1243200	1. Baseline	1. Commercial	0	0	teal	0	0	1	0		42	96	1	0	1	0	0	0	0	1	0	0	0	5	1	3	1	0									0	0	0	0	0	0							0
1243200	2. Midline	1. Commercial	0	1	teal	0		1	0		42	96	0							1	0	0	0	5	1		0	1	0								0			1									1
1243200	3. Endline	1. Commercial	0	0	teal	0	1	1	0		42	96	0							0	1	0	0	6	1		0	0									0												0
1243300	1. Baseline	1. Commercial	0	0	magenta	1	0	1	0		45	48	1	0	1	0	0	0	0	0	1	0	0	4	1	2	1	1	1								0	0	0	0	0								0
1243300	2. Midline	1. Commercial	0	1	magenta	1	1	1	0		45	48	0							0	1	0	0	4	1		0	0									0												0
1243310	1. Baseline	1. Commercial	0	0	teal	0	0	1	0		36	120	1	0	0	1	0	0	0	1	0	0	0	2	0	2	1	1	0								0	0	0										0
1243310	2. Midline	1. Commercial	0	1	teal	0	1	1	0		36	120	0							1	0	0	0	5	1		0	0									0												0
1243311	1. Baseline	1. Commercial	0	0	magenta	1	0	1	0		30	60	1	0	1	0	0	0	0	1	0	0	0	4	1	3	1	0									0	0	0	0	0								0
1243311	2. Midline	1. Commercial	0	1	magenta	1		1	0		30	60	0							1	0	0	0	4	1		0	1	1			1					1	1		1	1								1
1243311	3. Endline	1. Commercial	0	0	magenta	1	1	1	0		30	60	0							1	0	0	0	5	1		0	1	1				1				1				1								1
1243320	1. Baseline	1. Commercial	0	0	magenta	1	0	1	0		28	70	1	0	0	0	1	0	0	1	0	0	0	2	0	0	0	1	0								0	0	0										0
1243320	2. Midline	1. Commercial	0	1	magenta	1		1	0		28	70	0							1	0	0	0	2	0		0	0									0												0
1243320	3. Endline	1. Commercial	0	0	magenta	1	1	1	0		28	70	0							1	0	0	0	2	0		0	0									0												0
1243321	1. Baseline	1. Commercial	0	0	magenta	1	0	1	0		21	24	1	0	0	0	1	0	0	1	0	0	0	2	0	0	1	1	1								0	0	0										0
1243321	2. Midline	1. Commercial	0	1	magenta	1		1	0		21	24	0							1	0	0	0	3	1		0	0									0		1										1
1243321	3. Endline	1. Commercial	0	0	magenta	1	1	1	0		21	24	0							1	0	0	0	4	1		0	0									0												0
1243322	1. Baseline	1. Commercial	0	0	magenta	1	0	1	0		19	24	1	0	1	0	0	0	0	1	0	0	0	1	0	0	0	0									0	0											0
1243322	2. Midline	1. Commercial	0	1	magenta	1	1	1	0		21	24	0							1	0	0	0	1	0		0	1	1								0												0
1243323	1. Baseline	1. Commercial	1	0	magenta	1	0	1	0		24	36	1	0	0	0	1	0	0	1	0	0	0	3	1	2	1	0									0	1	1	0									1
1243330	1. Baseline	1. Commercial	0	0	teal	0	0	1	0		56	48	1	0	0	1	0	0	0	0	0	0	1	4	1	4	0	0									0	0	0	0	0								0
1243330	2. Midline	1. Commercial	0	1	teal	0	1	1	0		56	48	0							0	0	0	1	4	1		0	0									0												0
1243331	1. Baseline	1. Commercial	0	0	magenta	1	0	1	0		21	12	1	0	0	1	0	0	0	1	0	0	0	1	0	0	0	0									0	1											1
1243331	2. Midline	1. Commercial	0	1	magenta	1	1	1	0		21	12	0							1	0	0	0	2	0		0	0									0												0
1243333	1. Baseline	1. Commercial	1	0	magenta	1	0	1	0		20	18	1	0	0	1	0	0	0	1	0	0	0	2	0	1	1	0									0	0	0										0
2100000	1. Baseline	2. Transactional	0	0	teal	0	0	0	1		23	182	1	0	1	0	0	0	0	1	0	0	0	3	1	1	1	1	0								0	1	1	0									1
2100000	2. Midline	2. Transactional	0	1	teal	0		0	1		23	182	0							1	0	0	0	3	1		0	1	0								0			1									1
2100000	3. Endline	2. Transactional	0	0	teal	0	1	0	1		23	182	0							1	0	0	0	3	1		0	1	0								0		1										1
2101000	1. Baseline	2. Transactional	0	0	magenta	1	0	0	1		15	1	1	0	0	1	0	0	0	1	0	0	0	3	1	0	1	0									0	1	0	1									1
2101000	2. Midline	2. Transactional	0	1	magenta	1		0	1		15	1	0							1	0	0	0	3	1		0	1	0								0				1								1
2101000	3. Endline	2. Transactional	0	0	magenta	1	1	0	1		15	1	0							1	0	0	0	4	1		0	0									0				1								1
2101100	1. Baseline	2. Transactional	0	0	teal	0	0	0	1		20	14	1	0	0	0	1	0	0	1	0	0	0	2	0	0	1	0									0	0	0										0
2101100	2. Midline	2. Transactional	0	1	teal	0	1	0	1		20	14	0							1	0	0	0	2	0		0	0									0	1	1	1									1
2101112	1. Baseline	2. Transactional	0	0	magenta	1	0	0	1		24	48	1	0	0	0	1	0	0	1	0	0	0	1	0	0	0	0									0	1											1
2101112	2. Midline	2. Transactional	0	1	magenta	1	1	0	1		23	48	0							1	0	0	0	1	0		0	1	0								0		1										1
2101113	1. Baseline	2. Transactional	0	0	magenta	1	0	0	1		19	4	1	0	0	1	0	0	0	1	0	0	0	2	0	0	1	0									0	0	0										0
2101113	2. Midline	2. Transactional	0	1	magenta	1	1	0	1		19	4	0							1	0	0	0	2	0		0	1	1								0												0
2101120	1. Baseline	2. Transactional	1	0	teal	0	0	0	1		17	24	0	0	1	0	0	0	0	1	0	0	0	1	0	0	0	0									0	0											0
2101121	1. Baseline	2. Transactional	0	0	teal	0	0	0	1		31	5	1	0	0	0	1	0	0	1	0	0	0	3	1	0	1	0									0	1	1	0									1
2101121	2. Midline	2. Transactional	0	1	teal	0		0	1		31	5	0							0	0	0	0	3	1		0	1	0								0			1									1
2101121	3. Endline	2. Transactional	0	0	teal	0	1	0	1		31	5	0							1	0	0	0	3	1		0	1	0								0		1		1								1
2101122	1. Baseline	2. Transactional	0	0	teal	0	0	0	1		22	36	1	0	1	0	0	0	0	1	0	0	0	3	1	1	1	0									0	1	0	0									1
2101122	2. Midline	2. Transactional	0	1	teal	0		0	1		22	36	0							1	0	0	0	4	1		0	0									0		1										1
2101122	3. Endline	2. Transactional	0	0	teal	0	1	0	1		22	36	0							1	0	0	0	4	1		0	0									0	1											1
2101123	1. Baseline	2. Transactional	0	0	magenta	1	0	0	1		23	10	1	0	1	0	0	0	0	1	0	0	0	2	0	1	1	0									0	0	1										1
2101123	2. Midline	2. Transactional	0	1	magenta	1		0	1		23	10	0							1	0	0	0	2	0		0	0		1	1	0					1	1	1	1									1
2101123	3. Endline	2. Transactional	0	0	magenta	1	1	0	1		23	10	0							1	0	0	0	2	0		0	0		1	1						1	1	1										1
2101132	1. Baseline	2. Transactional	0	0	magenta	1	0	0	1		25	48	1	0	0	1	0	0	0	1	0	0	0	9	1	4	1	0									0	0	0	0	0	1	0	1	0	1	0		1
2101132	2. Midline	2. Transactional	0	1	magenta	1		0	1		25	48	0							1	0	0	0	9	1		0	1	1								0	1											1
2101132	3. Endline	2. Transactional	0	0	magenta	1	1	0	1		25	48	0							0	0	0	0	9	1		0	1	1						1		1						1						1
2101133	1. Baseline	2. Transactional	0	0	teal	0	0	0	1		24	36	1	0	1	0	0	0	0	1	0	0	0	4	1	3	1	1	0								0	1	0	1	0								1
2101133	2. Midline	2. Transactional	0	1	teal	0		0	1		24	36	0							1	0	0	0	4	1		0	0									0	1	1										1
2101133	3. Endline	2. Transactional	0	0	teal	0	1	0	1		24	36	0							1	0	0	0	4	1		0	1	1								0			1									1
2101200	1. Baseline	2. Transactional	0	0	magenta	1	0	0	1		24	12	1	0	1	0	0	0	0	1	0	0	0	2	0	1	1	0									0	0	1										1
2101200	2. Midline	2. Transactional	0	1	magenta	1		0	1		25	12	0							0	1	0	0	3	1		0	0									0			1									1
2101200	3. Endline	2. Transactional	0	0	magenta	1	1	0	1		25	12	0							1	0	0	0	2	0		0	0									0												0
2101210	1. Baseline	2. Transactional	0	0	teal	0	0	0	1		23	3	1	0	1	0	0	0	0	1	0	0	0	1	0	1	1	0									0	1											1
2101210	2. Midline	2. Transactional	0	1	teal	0		0	1		23	3	0							1	0	0	0	1	0		0	0									0												0
2101210	3. Endline	2. Transactional	0	0	teal	0	1	0	1		23	3	0							1	0	0	0	1	0		0	1	1								0	1											1
2101220	1. Baseline	2. Transactional	0	0	teal	0	0	0	1		23	6	1	0	1	0	0	0	0	1	0	0	0	3	1	1	1	1	0								0	0	0	1									1
2101220	2. Midline	2. Transactional	0	1	teal	0		0	1		23	6	0							1	0	0	0	3	1		0	1	1								0												0
2101220	3. Endline	2. Transactional	0	0	teal	0	1	0	1		23	6	0							1	0	0	0	3	1		0	0									0												0
2101230	1. Baseline	2. Transactional	1	0	teal	0	0	0	1		18	6	1	0	0	1	0	0	0	1	0	0	0	1	0	0	0	1	1								0	0											0
2101233	1. Baseline	2. Transactional	0	0	teal	0	0	0	1		30	12	1	0	0	1	0	0	0	1	0	0	0	1	0	2	0	1	1								0	1											1
2101233	2. Midline	2. Transactional	0	1	teal	0		0	1		30	12	0							1	0	0	0	1	0		0	1	1								0	1	1	1									1
2101233	3. Endline	2. Transactional	0	0	teal	0	1	0	1		30	12	0							1	0	0	0	1	0		0	1	1								0	1	1	1	1								1
2101300	1. Baseline	2. Transactional	0	0	magenta	1	0	0	1		24	36	1	0	0	0	1	0	0	1	0	0	0	3	1	1	1	0									0	1	0	0									1
2101300	2. Midline	2. Transactional	0	1	magenta	1		0	1		24	36	0							1	0	0	0	3	1		0	1	1				1				1			1	1								1
2101300	3. Endline	2. Transactional	0	0	magenta	1	1	0	1		24	36	0							1	0	0	0	5	1		0	1	0				1				1				1								1
2101310	1. Baseline	2. Transactional	0	0	teal	0	0	0	1		25	24	1	0	0	0	1	0	0	0	0	0	1	2	0	0	1	1	1								0	0	1										1
2101310	2. Midline	2. Transactional	0	1	teal	0		0	1		25	24	0							0	0	0	1	3	1		0	1	0								0												0
2101310	3. Endline	2. Transactional	0	0	teal	0	1	0	1		25	24	0							0	0	0	1	3	1		0	1	0								0		1										1
2101313	1. Baseline	2. Transactional	0	0	magenta	1	0	0	1		16	10	1	0	0	1	0	0	0	1	0	0	0	2	0	0	1	0									0	0	0										0
2101313	2. Midline	2. Transactional	0	1	magenta	1		0	1		16	10	0							1	0	0	0	2	0		0	1	1	1							1	1											1
2101313	3. Endline	2. Transactional	0	0	magenta	1	1	0	1		16	10	0							1	0	0	0	2	0		0	1	1	1							1	1											1
2101330	1. Baseline	2. Transactional	0	0	magenta	1	0	0	1		23	12	1	1	0	0	0	0	0	1	0	0	0	2	0	1	1	0									0	0	0										0
2101330	2. Midline	2. Transactional	0	1	magenta	1	1	0	1		24	12	0							0	0	0	0	2	0		0	1	1		1						1		1										1
2102000	1. Baseline	2. Transactional	0	0	magenta	1	0	0	1		20	12	1	0	1	0	0	0	0	1	0	0	0	1	0	0	0	0									0	0											0
2102000	2. Midline	2. Transactional	0	1	magenta	1		0	1		21	12	0							1	0	0	0	1	0		0	1	1								0	1											1
2102000	3. Endline	2. Transactional	0	0	magenta	1	1	0	1		21	12	0							1	0	0	0	1	0		0	1	1								0												0
2102200	1. Baseline	2. Transactional	0	0	teal	0	0	0	1		23	12	1	0	0	0	1	0	0	1	0	0	0	1	0	0	0	0									0	1											1
2102200	2. Midline	2. Transactional	0	1	teal	0		0	1		23	12	0							1	0	0	0	1	0		0	1	0								0												0
2102200	3. Endline	2. Transactional	0	0	teal	0	1	0	1		23	12	0							1	0	0	0	1	0		0	0									0												0
2102220	1. Baseline	2. Transactional	0	0	teal	0	0	0	1		21	12	1	0	0	0	1	0	0	1	0	0	0	1	0	0	0	0									0	0											0
2102220	2. Midline	2. Transactional	0	1	teal	0		0	1		21	12	0							1	0	0	0	1	0		0	0									0												0
2102220	3. Endline	2. Transactional	0	0	teal	0	1	0	1		21	12	0							1	0	0	0	1	0		0	1	1								0												0
2102231	1. Baseline	2. Transactional	0	0	magenta	1	0	0	1		31	84	1	0	0	1	0	0	0	1	0	0	0	1	0	3	1	0									0	0											0
2102231	2. Midline	2. Transactional	0	1	magenta	1		0	1		31	84	0							1	0	0	0	1	0		0	1	1	1							1	1		1	1								1
2102231	3. Endline	2. Transactional	0	0	magenta	1	1	0	1		31	84	0							1	0	0	0	1	0		0	1	1	1			1				1	1	1		1								1
2102232	1. Baseline	2. Transactional	0	0	magenta	1	0	0	1		20	24	1	0	0	1	0	0	0	1	0	0	0	1	0	1	1	0									0	0											0
2102232	2. Midline	2. Transactional	0	1	magenta	1		0	1		20	24	0							1	0	0	0	1	0		0	0									0	1				1							1
2102232	3. Endline	2. Transactional	0	0	magenta	1	1	0	1		20	24	0							1	0	0	0	1	0		0	0									0					1							1
2102233	1. Baseline	2. Transactional	0	0	magenta	1	0	0	1		25	10	1	0	1	0	0	0	0	1	0	0	0	5	1	3	1	0									0	1	1	1	1	0							1
2102233	2. Midline	2. Transactional	0	1	magenta	1		0	1		25	10	0							1	0	0	0	5	1		0	1	1			0					0		1	1									1
2102233	3. Endline	2. Transactional	0	0	magenta	1	1	0	1		25	10	0							1	0	0	0	5	1		0	1	1								0		1										1
2102300	1. Baseline	2. Transactional	0	0	teal	0	0	0	1		24	1	1	0	1	0	0	0	0	1	0	0	0	2	0	1	1	0									0	1	0										1
2102300	2. Midline	2. Transactional	0	1	teal	0		0	1		24	1	0							1	0	0	0	2	0		0	0									0	1											1
2102300	3. Endline	2. Transactional	0	0	teal	0	1	0	1		24	1	0							1	0	0	0	2	0		0	1	1								0		1										1
2102310	1. Baseline	2. Transactional	0	0	magenta	1	0	0	1		25	24	1	1	0	0	0	0	0	1	0	0	0	2	0	1	1	1	0								0	0	1										1
2102310	2. Midline	2. Transactional	0	1	magenta	1	1	0	1		25	24	0							1	0	0	0	2	0		0	0		1							1	1											1
2102312	1. Baseline	2. Transactional	0	0	magenta	1	0	0	1		21	24	1	0	0	0	1	0	0	1	0	0	0	1	0	1	1	0									0	0											0
2102312	2. Midline	2. Transactional	0	1	magenta	1	1	0	1		21	24	0							1	0	0	0	2	0		0	1	0								0	1											1
2102313	1. Baseline	2. Transactional	1	0	magenta	1	0	0	1		17	5	1	0	1	0	0	0	0	1	0	0	0	2	0	0	0	0									0	0	1										1
2103000	1. Baseline	2. Transactional	1	0	teal	0	0	0	1		21	6	1	0	1	0	0	0	0	1	0	0	0	3	1	3	1	1	1								0	0	0	0									0
2110000	1. Baseline	2. Transactional	0	0	magenta	1	0	0	1		18	3	1	0	0	1	0	0	0	1	0	0	0	3	1	1	1	0									0	1	0	1									1
2110000	2. Midline	2. Transactional	0	1	magenta	1		0	1		19	3	0							1	0	0	0	4	1		0	0									0		1	1									1
2110000	3. Endline	2. Transactional	0	0	magenta	1	1	0	1		19	3	0							1	0	0	0	5	1		0	0									0												0
2111000	1. Baseline	2. Transactional	0	0	magenta	1	0	0	1		35	24	1	0	0	0	1	0	0	1	0	0	0	4	1	3	1	0									0	0	1	0	0								1
2111000	2. Midline	2. Transactional	0	1	magenta	1	1	0	1		35	24	0							1	0	0	0	4	1		0	0									0				1								1
2111100	1. Baseline	2. Transactional	0	0	magenta	1	0	0	1		21	60	1	0	0	0	1	0	0	1	0	0	0	1	0	0	0	1	1								0	1											1
2111100	2. Midline	2. Transactional	0	1	magenta	1		0	1		21	60	0							1	0	0	0	1	0		0	1	0								0												0
2111100	3. Endline	2. Transactional	0	0	magenta	1	1	0	1		21	60	0							1	0	0	0	1	0		0	0									0												0
2111121	1. Baseline	2. Transactional	0	0	teal	0	0	0	1		32	24	1	0	0	0	1	0	0	1	0	0	0	6	1	2	1	0									0	0	0	0	0	0	0						0
2111121	3. Endline	2. Transactional	0	0	teal	0	1	0	1		32	24	0							1	0	0	0	8	1		0	0									0												0
2111122	1. Baseline	2. Transactional	0	0	magenta	1	0	0	1		26	12	1	0	0	0	1	0	0	1	0	0	0	1	0	0	1	1	1								0	0											0
2111122	2. Midline	2. Transactional	0	1	magenta	1		0	1		26	12	0							1	0	0	0	1	0		0	0									0												0
2111122	3. Endline	2. Transactional	0	0	magenta	1	1	0	1		26	12	0							1	0	0	0	1	0		0	0									0												0
2111123	1. Baseline	2. Transactional	0	0	magenta	1	0	0	1		23	36	1	0	0	1	0	0	0	1	0	0	0	3	1	2	1	1	0								0	1	1	1									1
2111123	3. Endline	2. Transactional	0	0	magenta	1	1	0	1		23	36	0							1	0	0	0	3	1		0	1	1		1	1					1		1	1									1
2111131	1. Baseline	2. Transactional	0	0	magenta	1	0	0	1		22	48	1	0	0	1	0	0	0	1	0	0	0	3	1	0	1	1	1								0	1	0	1									1
2111131	2. Midline	2. Transactional	0	1	magenta	1		0	1		22	48	0							1	0	0	0	3	1		0	1	1								0												0
2111131	3. Endline	2. Transactional	0	0	magenta	1	1	0	1		22	48	0							1	0	0	0	3	1		0	1	1		1						1		1										1
2111132	1. Baseline	2. Transactional	0	0	magenta	1	0	0	1		15	12	1	0	1	0	0	0	0	1	0	0	0	2	0	0	1	1	0								0	1	0										1
2111132	2. Midline	2. Transactional	0	1	magenta	1		0	1		15	12	0							1	0	0	0	2	0		0	0		1							1	1											1
2111132	3. Endline	2. Transactional	0	0	magenta	1	1	0	1		15	12	0							1	0	0	0	2	0		0	1	1								0			1									1
2111133	1. Baseline	2. Transactional	0	0	teal	0	0	0	1		21	3	1	0	0	1	0	0	0	1	0	0	0	4	1	2	1	0									0	0	0	0	1								1
2111133	2. Midline	2. Transactional	0	1	teal	0		0	1		21	3	0							1	0	0	0	4	1		0	1	1								0		1										1
2111133	3. Endline	2. Transactional	0	0	teal	0	1	0	1		21	3	0							1	0	0	0	4	1		0	0									0			1									1
2111210	1. Baseline	2. Transactional	0	0	teal	0	0	0	1		19	48	1	0	0	1	0	0	0	1	0	0	0	1	0	1	1	0									0	0											0
2111210	2. Midline	2. Transactional	0	1	teal	0		0	1		19	48	0							1	0	0	0	1	0		0	0									0	1											1
2111210	3. Endline	2. Transactional	0	0	teal	0	1	0	1		19	48	0							1	0	0	0	1	0		0	0									0												0
2111230	1. Baseline	2. Transactional	0	0	teal	0	0	0	1		19	24	1	0	0	0	1	0	0	1	0	0	0	3	1	0	1	1	0								0	1	1	1									1
2111230	3. Endline	2. Transactional	0	0	teal	0	1	0	1		20	24	0							1	0	0	0	3	1		0	0									0												0
2111231	1. Baseline	2. Transactional	0	0	magenta	1	0	0	1		21	60	1	0	0	1	0	0	0	1	0	0	0	4	1	1	1	0									0	0	0	0	0								0
2111231	2. Midline	2. Transactional	0	1	magenta	1		0	1		21	60	0							1	0	0	0	4	1		0	1	0								0					1							1
2111231	3. Endline	2. Transactional	0	0	magenta	1	1	0	1		21	60	0							1	0	0	0	6	1		0	0									0												0
2111233	1. Baseline	2. Transactional	0	0	teal	0	0	0	1		22	48	1	0	0	0	1	0	0	1	0	0	0	1	0	0	1	0									0	0											0
2111233	2. Midline	2. Transactional	0	1	teal	0		0	1		22	48	0							1	0	0	0	2	0		0	1	0								0	1											1
2111233	3. Endline	2. Transactional	0	0	teal	0	1	0	1		22	48	0							1	0	0	0	1	0		0	1	0								0												0
2111310	1. Baseline	2. Transactional	0	0	teal	0	0	0	1		30	36	1	1	0	0	0	0	0	1	0	0	0	3	1	3	1	0									0	0	0	1									1
2111310	2. Midline	2. Transactional	0	1	teal	0	1	0	1		30	36	0							1	0	0	0	3	1		0	1	1								0	1	1	1									1
2111312	1. Baseline	2. Transactional	0	0	teal	0	0	0	1		24	6	1	0	0	1	0	0	0	1	0	0	0	4	1	0	0	1	1								0	0	0	0	0								0
2111312	2. Midline	2. Transactional	0	1	teal	0		0	1		24	6	0							1	0	0	0	4	1		0	1	1								0												0
2111312	3. Endline	2. Transactional	0	0	teal	0	1	0	1		24	6	0							1	0	0	0	4	1		0	1	1								0												0
2111320	1. Baseline	2. Transactional	1	0	teal	0	0	0	1		22	60	1	0	1	0	0	0	0	1	0	0	0	3	1	1	1	1	1								0	0	1	1									1
2111321	1. Baseline	2. Transactional	1	0	magenta	1	0	0	1		19	12	1	0	0	1	0	0	0	1	0	0	0	2	0	0	0	1	1								0	1	1										1
2111323	1. Baseline	2. Transactional	0	0	teal	0	0	0	1		21	6	1	0	1	0	0	0	0	1	0	0	0	5	1	2	1	1	0								0	0	0	0	1	1							1
2111323	2. Midline	2. Transactional	0	1	teal	0		0	1		21	6	0							1	0	0	0	5	1		0	1	1								0												0
2111323	3. Endline	2. Transactional	0	0	teal	0	1	0	1		21	6	0							1	0	0	0	5	1		0	1	1								0												0
2111330	1. Baseline	2. Transactional	1	0	magenta	1	0	0	1		27	8	1	0	1	0	0	0	0	1	0	0	0	1	0	1	1	0									0	1											1
2111331	1. Baseline	2. Transactional	0	0	magenta	1	0	0	1		17	24	1	0	0	1	0	0	0	1	0	0	0	1	0	0	1	0									0	0											0
2111331	2. Midline	2. Transactional	0	1	magenta	1		0	1		17	24	0							1	0	0	0	1	0		0	0									0												0
2111331	3. Endline	2. Transactional	0	0	magenta	1	1	0	1		17	24	0							1	0	0	0	1	0		0	0									0												0
2111332	1. Baseline	2. Transactional	0	0	teal	0	0	0	1		22	12	1	0	0	1	0	0	0	1	0	0	0	4	1	0	1	0									0	1	0	0	0								1
2111332	2. Midline	2. Transactional	0	1	teal	0		0	1		22	12	0							1	0	0	0	4	1		0	1	0								0	1			1								1
2111332	3. Endline	2. Transactional	0	0	teal	0	1	0	1		22	12	0							1	0	0	0	4	1		0	1	0								0												0
2112100	1. Baseline	2. Transactional	0	0	teal	0	0	0	1		20	12	1	0	0	0	1	0	0	1	0	0	0	2	0	0	1	1	1								0	1	0										1
2112100	2. Midline	2. Transactional	0	1	teal	0		0	1		20	12	0							1	0	0	0	2	0		0	1	1								0												0
2112100	3. Endline	2. Transactional	0	0	teal	0	1	0	1		20	12	0							1	0	0	0	2	0		0	0									0												0
2112110	1. Baseline	2. Transactional	0	0	teal	0	0	0	1		20	24	1	0	0	1	0	0	0	1	0	0	0	2	0	1	1	0									0	1	0										1
2112110	2. Midline	2. Transactional	0	1	teal	0	1	0	1		20	24	0							1	0	0	0	2	0		0	0									0	1	1										1
2112200	1. Baseline	2. Transactional	0	0	teal	0	0	0	1		21	24	1	0	0	0	1	0	0	1	0	0	0	2	0	0	1	1	1								0	1	0										1
2112200	3. Endline	2. Transactional	0	0	teal	0	1	0	1		21	24	0							1	0	0	0	2	0		0	1	1								0												0
2112300	1. Baseline	2. Transactional	0	0	teal	0	0	0	1		33	3	1	0	1	0	0	0	0	1	0	0	0	2	0	1	1	1	1								0	0	1										1
2112300	3. Endline	2. Transactional	0	0	teal	0	1	0	1		33	3	0							0	0	0	0	2	0		0	1	1								0		1										1
2112310	1. Baseline	2. Transactional	0	0	teal	0	0	0	1		37	48	1	0	0	1	0	0	0	1	0	0	0	4	1	4	1	0									0	1	1	1	0								1
2112310	2. Midline	2. Transactional	0	1	teal	0		0	1		37	48	0							1	0	0	0	4	1		0	1	1								0	1	1	1									1
2112310	3. Endline	2. Transactional	0	0	teal	0	1	0	1		37	48	0							1	0	0	0	4	1		0	1	1								0		1	1									1
2112311	1. Baseline	2. Transactional	0	0	teal	0	0	0	1		17	48	1	0	0	0	0	1	0	1	0	0	0	2	0	1	1	0									0	1	0										1
2112311	2. Midline	2. Transactional	0	1	teal	0		0	1		17	48	0							1	0	0	0	2	0		0	1	0								0	1	1										1
2112311	3. Endline	2. Transactional	0	0	teal	0	1	0	1		17	48	0							1	0	0	0	2	0		0	1	1								0	1											1
2112320	1. Baseline	2. Transactional	0	0	magenta	1	0	0	1		24	36	1	0	0	1	0	0	0	1	0	0	0	4	1	1	1	1	0								0	0	1	0	0								1
2112320	2. Midline	2. Transactional	0	1	magenta	1		0	1		25	36	0							1	0	0	0	4	1		0	0									0	1	1										1
2112320	3. Endline	2. Transactional	0	0	magenta	1	1	0	1		25	36	0							1	0	0	0	4	1		0	1	1								0												0
2112321	1. Baseline	2. Transactional	0	0	teal	0	0	0	1		21	24	1	0	1	0	0	0	0	1	0	0	0	5	1	0	1	1	0								0	0	0	0	0	1							1
2112321	2. Midline	2. Transactional	0	1	teal	0		0	1		21	24	0							1	0	0	0	5	1		0	1	1								0	1	1			1							1
2112321	3. Endline	2. Transactional	0	0	teal	0	1	0	1		21	24	0							1	0	0	0	5	1		0	1	1								0			1									1
2112323	1. Baseline	2. Transactional	0	0	teal	0	0	0	1		20	36	1	0	0	1	0	0	0	1	0	0	0	2	0	0	0	1	0								0	1	0										1
2112323	2. Midline	2. Transactional	0	1	teal	0	1	0	1		20	36	0							1	0	0	0	3	1		0	1	1								0												0
2112331	1. Baseline	2. Transactional	0	0	magenta	1	0	0	1		39	34	1	0	1	0	0	0	0	1	0	0	0	1	0	3	1	0									0	0											0
2112331	2. Midline	2. Transactional	0	1	magenta	1		0	1		39	34	0							1	0	0	0	1	0		0	1	1								0	1											1
2112331	3. Endline	2. Transactional	0	0	magenta	1	1	0	1		39	34	0							0	0	0	0	1	0		0	1	1								0	1											1
2112333	1. Baseline	2. Transactional	0	0	magenta	1	0	0	1		33	24	1	0	0	1	0	0	0	1	0	0	0	3	1	1	1	0									0	0	0	0									0
2112333	2. Midline	2. Transactional	0	1	magenta	1	1	0	1		33	24	0							1	0	0	0	4	1		0	0									0												0
2113100	1. Baseline	2. Transactional	0	0	magenta	1	0	0	1		30	3	1	0	1	0	0	0	0	0	1	0	0	2	0	2	1	1	0								0	1	1										1
2113100	2. Midline	2. Transactional	0	1	magenta	1		0	1		31	3	0							0	1	0	0	3	1		0	0									0												0
2113100	3. Endline	2. Transactional	0	0	magenta	1	1	0	1		31	3	0							0	1	0	0	2	0		0	1	1	1							1	1											1
2113110	1. Baseline	2. Transactional	0	0	teal	0	0	0	1		19	36	1	0	0	1	0	0	0	1	0	0	0	6	1	0	0	0									0	0	0	0	1	0	1						1
2113110	2. Midline	2. Transactional	0	1	teal	0	1	0	1		19	36	0							1	0	0	0	6	1		0	1	1								0												0
2113112	1. Baseline	2. Transactional	1	0	teal	0	0	0	1		25	60	1	0	0	1	0	0	0	1	0	0	0	2	0	2	1	0									0	1	1										1
2113120	1. Baseline	2. Transactional	0	0	magenta	1	0	0	1		17	8	1	0	0	1	0	0	0	1	0	0	0	5	1	0	0	0									0	0	0	0	0	0							0
2113120	2. Midline	2. Transactional	0	1	magenta	1	1	0	1		17	8	0							1	0	0	0	5	1		0	0									0												0
2113200	1. Baseline	2. Transactional	0	0	magenta	1	0	0	1		33	60	1	0	1	0	0	0	0	1	0	0	0	3	1	3	1	1	0								0	1	0	0									1
2113200	2. Midline	2. Transactional	0	1	magenta	1	1	0	1		33	60	0							1	0	0	0	3	1		0	1	0								0												0
2113300	1. Baseline	2. Transactional	0	0	magenta	1	0	0	1		35	6	1	0	1	0	0	0	0	1	0	0	0	3	1	3	1	0									0	1	0	0									1
2113300	2. Midline	2. Transactional	0	1	magenta	1	1	0	1		35	6	0							1	0	0	0	3	1		0	1	1								0			1									1
2113310	1. Baseline	2. Transactional	0	0	teal	0	0	0	1		24	12	1	0	0	0	1	0	0	1	0	0	0	3	1	1	1	1	0								0	1	1	1									1
2113310	3. Endline	2. Transactional	0	0	teal	0	1	0	1		25	12	0							1	0	0	0	3	1		0	0									0												0
2113320	1. Baseline	2. Transactional	0	0	magenta	1	0	0	1		28	4	1	0	0	0	1	0	0	1	0	0	0	3	1	1	1	1	0								0	0	0	0									0
2113320	2. Midline	2. Transactional	0	1	magenta	1		0	1		28	4	0							1	0	0	0	3	1		0	0									0												0
2113320	3. Endline	2. Transactional	0	0	magenta	1	1	0	1		28	4	0							1	0	0	0	3	1		0	0									0												0
2120000	1. Baseline	2. Transactional	0	0	magenta	1	0	0	1		23	36	1	0	0	1	0	0	0	1	0	0	0	1	0	0	0	0									0	0											0
2120000	2. Midline	2. Transactional	0	1	magenta	1		0	1		23	36	0							1	0	0	0	1	0		0	1	0								0	1											1
2120000	3. Endline	2. Transactional	0	0	magenta	1	1	0	1		23	36	0							1	0	0	0	2	0		0	1	0								0												0
2130000	1. Baseline	2. Transactional	0	0	magenta	1	0	0	1		36	2	1	1	0	0	0	0	0	1	0	0	0	3	1	3	1	0									0	0	0	0									0
2130000	2. Midline	2. Transactional	0	1	magenta	1		0	1		36	2	0							1	0	0	0	3	1		0	1	1	1		1					1	1		1									1
2130000	3. Endline	2. Transactional	0	0	magenta	1	1	0	1		36	2	0							1	0	0	0	5	1		0	1	0								0												0
2131000	1. Baseline	2. Transactional	0	0	magenta	1	0	0	1		23	36	1	0	1	0	0	0	0	1	0	0	0	2	0	1	1	0									0	1	0										1
2131000	2. Midline	2. Transactional	0	1	magenta	1	1	0	1		23	36	0							1	0	0	0	2	0		0	1	1		1						1		1										1
2131200	1. Baseline	2. Transactional	0	0	magenta	1	0	0	1		26	72	1	0	1	0	0	0	0	1	0	0	0	3	1	0	1	0									0	1	1	1									1
2131200	2. Midline	2. Transactional	0	1	magenta	1	1	0	1		26	72	0							1	0	0	0	3	1		0	1	1			1					1			1									1
2131310	1. Baseline	2. Transactional	0	0	teal	0	0	0	1		20	24	1	0	0	1	0	0	0	1	0	0	0	2	0	1	1	0									0	1	1										1
2131310	2. Midline	2. Transactional	0	1	teal	0		0	1		20	24	0							1	0	0	0	2	0		0	1	1								0	1											1
2131310	3. Endline	2. Transactional	0	0	teal	0	1	0	1		20	24	0							1	0	0	0	2	0		0	0									0												0
2131311	1. Baseline	2. Transactional	1	0	teal	0	0	0	1		22	36	1	0	0	0	1	0	0	1	0	0	0	4	1	0	1	0									0	0	0	0	0								0
2131312	1. Baseline	2. Transactional	0	0	magenta	1	0	0	1		27	96	1	0	0	0	1	0	0	1	0	0	0	1	0	0	0	0									0	0											0
2131312	2. Midline	2. Transactional	0	1	magenta	1		0	1		27	96	0							1	0	0	0	1	0		0	0									0												0
2131312	3. Endline	2. Transactional	0	0	magenta	1	1	0	1		27	96	0							1	0	0	0	1	0		0	0									0												0
2131313	1. Baseline	2. Transactional	0	0	magenta	1	0	0	1		21	12	1	0	0	1	0	0	0	1	0	0	0	3	1	0	1	1	1								0	0	0	0									0
2131313	2. Midline	2. Transactional	0	1	magenta	1	1	0	1		17	12	0							1	0	0	0	3	1		0	1	1								0	1	1										1
2131330	1. Baseline	2. Transactional	0	0	magenta	1	0	0	1		18	18	1	0	0	1	0	0	0	1	0	0	0	1	0	1	1	1	0								0	1											1
2131330	2. Midline	2. Transactional	0	1	magenta	1	1	0	1		18	18	0							1	0	0	0	1	0		0	0									0	1											1
2131333	1. Baseline	2. Transactional	0	0	teal	0	0	0	1		18	24	1	0	1	0	0	0	0	1	0	0	0	3	1	0	1	0									0	1	0	0									1
2131333	2. Midline	2. Transactional	0	1	teal	0	1	0	1		18	24	0							1	0	0	0	3	1		0	0									0												0
2132000	1. Baseline	2. Transactional	1	0	magenta	1	0	0	1		23	36	1	0	0	0	1	0	0	1	0	0	0	2	0	0	1	1	1								0	1	1										1
2132100	1. Baseline	2. Transactional	0	0	magenta	1	0	0	1		27	24	1	0	0	0	1	0	0	1	0	0	0	5	1	0	1	0									0	1	1	1	0	0							1
2132100	2. Midline	2. Transactional	0	1	magenta	1		0	1		27	24	0							1	0	0	0	5	1		0	1	1	1			1				1	1	1	1	1								1
2132100	3. Endline	2. Transactional	0	0	magenta	1	1	0	1		27	24	0							1	0	0	0	5	1		0	1	1	1	1		1	1			1	1	1		1	1							1
2132110	1. Baseline	2. Transactional	1	0	magenta	1	0	0	1		32	12	1	0	1	0	0	0	0	1	0	0	0	3	1	2	1	1	0								0	1	0	0									1
2132130	1. Baseline	2. Transactional	0	0	magenta	1	0	0	1		38	48	1	0	1	0	0	0	0	1	0	0	0	5	1	4	1	0									0	1	0	0	0	0							1
2132130	2. Midline	2. Transactional	0	1	magenta	1		0	1		38	48	0							1	0	0	0	5	1		0	1	1					1			1					1							1
2132130	3. Endline	2. Transactional	0	0	magenta	1	1	0	1		38	48	0							1	0	0	0	6	1		0	0						1			1					1							1
2132132	1. Baseline	2. Transactional	0	0	teal	0	0	0	1		22	96	1	0	0	1	0	0	0	1	0	0	0	2	0	3	1	0									0	1	1										1
2132132	2. Midline	2. Transactional	0	1	teal	0		0	1		22	96	0							1	0	0	0	2	0		0	0									0		1										1
2132132	3. Endline	2. Transactional	0	0	teal	0	1	0	1		22	96	0							1	0	0	0	2	0		0	1	1								0	1	1	1									1
2132200	1. Baseline	2. Transactional	0	0	magenta	1	0	0	1		21	2	1	0	0	1	0	0	0	1	0	0	0	1	0	1	0	1	1								0	0											0
2132200	2. Midline	2. Transactional	0	1	magenta	1		0	1		21	2	0							1	0	0	0	1	0		0	1	1	1							1	1											1
2132200	3. Endline	2. Transactional	0	0	magenta	1	1	0	1		21	2	0							1	0	0	0	1	0		0	1	1								0												0
2132230	1. Baseline	2. Transactional	0	0	teal	0	0	0	1		19	12	1	0	0	1	0	0	0	1	0	0	0	1	0	0	0	0									0	0											0
2132230	2. Midline	2. Transactional	0	1	teal	0		0	1		19	12	0							1	0	0	0	2	0		0	0									0												0
2132230	3. Endline	2. Transactional	0	0	teal	0	1	0	1		19	12	0							1	0	0	0	1	0		0	0									0												0
2132300	1. Baseline	2. Transactional	0	0	magenta	1	0	0	1		20	12	1	0	0	1	0	0	0	1	0	0	0	2	0	0	0	0									0	0	0										0
2132300	2. Midline	2. Transactional	0	1	magenta	1		0	1		20	12	0							1	0	0	0	2	0		0	0									0		1										1
2132300	3. Endline	2. Transactional	0	0	magenta	1	1	0	1		20	12	0							1	0	0	0	2	0		0	1	1		1						1		1										1
2132320	1. Baseline	2. Transactional	0	0	magenta	1	0	0	1		18	4	1	0	0	1	0	0	0	1	0	0	0	2	0	0	1	0									0	0	0										0
2132320	2. Midline	2. Transactional	0	1	magenta	1	1	0	1		18	4	0							1	0	0	0	2	0		0	0									0	1											1
2133000	1. Baseline	2. Transactional	0	0	magenta	1	0	0	1		40	36	1	0	0	1	0	0	0	1	0	0	0	3	1	3	1	1	1								0	0	0	0									0
2133000	2. Midline	2. Transactional	0	1	magenta	1		0	1		40	36	0							1	0	0	0	3	1		0	0									0												0
2133000	3. Endline	2. Transactional	0	0	magenta	1	1	0	1		40	36	0							1	0	0	0	4	1		0	0		1		1					1	1		1									1
2133200	1. Baseline	2. Transactional	0	0	magenta	1	0	0	1		34	84	1	0	1	0	0	0	0	1	0	0	0	5	1	4	1	0									0	0	0	0	0	1							1
2133200	2. Midline	2. Transactional	0	1	magenta	1		0	1		34	84	0							1	0	0	0	5	1		0	0									0												0
2133200	3. Endline	2. Transactional	0	0	magenta	1	1	0	1		34	84	0							1	0	0	0	5	1		0	0		1							1	1											1
2133220	1. Baseline	2. Transactional	0	0	teal	0	0	0	1		21	7	1	0	1	0	0	0	0	1	0	0	0	2	0	2	1	0									0	0	0										0
2133220	2. Midline	2. Transactional	0	1	teal	0		0	1		21	7	0							1	0	0	0	2	0		0	0									0												0
2133220	3. Endline	2. Transactional	0	0	teal	0	1	0	1		21	7	0							1	0	0	0	2	0		0	0									0												0
2133231	1. Baseline	2. Transactional	0	0	teal	0	0	0	1		22	5	1	0	0	0	1	0	0	1	0	0	0	5	1	1	1	0									0	0	0	0	0	0							0
2133231	2. Midline	2. Transactional	0	1	teal	0	1	0	1		22	5	0							1	0	0	0	7	1		0	1	0								0												0
2133232	1. Baseline	2. Transactional	0	0	teal	0	0	0	1		21	36	1	0	0	0	1	0	0	1	0	0	0	3	1	0	1	1	0								0	1	1	1									1
2133232	2. Midline	2. Transactional	0	1	teal	0		0	1		21	36	0							1	0	0	0	3	1		0	1	0								0			1									1
2133232	3. Endline	2. Transactional	0	0	teal	0	1	0	1		21	36	0							1	0	0	0	3	1		0	1	1								0		1										1
2133233	1. Baseline	2. Transactional	0	0	magenta	1	0	0	1		19	24	1	0	0	0	1	0	0	1	0	0	0	2	0	1	1	0									0	0	1										1
2133233	2. Midline	2. Transactional	0	1	magenta	1		0	1		19	24	0							1	0	0	0	4	1		0	1	1	1	1						1	1	1										1
2133233	3. Endline	2. Transactional	0	0	magenta	1	1	0	1		19	24	0							1	0	0	0	4	1		0	1	1	1	1						1	1	1										1
2140000	1. Baseline	2. Transactional	0	0	magenta	1	0	0	1		21	72	1	0	0	0	1	0	0	1	0	0	0	1	0	1	1	0									0	0											0
2140000	3. Endline	2. Transactional	0	0	magenta	1	1	0	1		20	72	0							1	0	0	0	1	0		0	0									0												0
2141000	1. Baseline	2. Transactional	0	0	magenta	1	0	0	1		20	12	1	0	0	0	1	0	0	1	0	0	0	3	1	0	1	1	1								0	0	0	0									0
2141000	2. Midline	2. Transactional	0	1	magenta	1		0	1		21	12	0							1	0	0	0	3	1		0	1	1								0												0
2141000	3. Endline	2. Transactional	0	0	magenta	1	1	0	1		21	12	0							1	0	0	0	4	1		0	0									0												0
2142000	1. Baseline	2. Transactional	0	0	magenta	1	0	0	1		24	12	1	0	0	1	0	0	0	1	0	0	0	1	0	1	1	0									0	0											0
2142000	2. Midline	2. Transactional	0	1	magenta	1		0	1		24	12	0							1	0	0	0	1	0		0	1	1								0	1											1
2142000	3. Endline	2. Transactional	0	0	magenta	1	1	0	1		24	12	0							0	0	0	0	1	0		0	0									0												0
2142300	1. Baseline	2. Transactional	0	0	magenta	1	0	0	1		22	7	1	0	0	0	1	0	0	1	0	0	0	2	0	0	0	0									0	1	0										1
2142300	2. Midline	2. Transactional	0	1	magenta	1		0	1		22	7	0							1	0	0	0	2	0		0	0									0	1											1
2142300	3. Endline	2. Transactional	0	0	magenta	1	1	0	1		22	7	0							1	0	0	0	6	1		0	0									0												0
2142330	1. Baseline	2. Transactional	0	0	teal	0	0	0	1		21	2	1	0	0	0	1	0	0	1	0	0	0	2	0	0	1	1	1								0	1	0										1
2142330	2. Midline	2. Transactional	0	1	teal	0		0	1		21	2	0							0	0	0	0	2	0		0	1	1								0												0
2142330	3. Endline	2. Transactional	0	0	teal	0	1	0	1		21	2	0							0	0	0	0	2	0		0	0									0												0
2150000	1. Baseline	2. Transactional	0	0	teal	0	0	0	1		30	96	1	0	0	1	0	0	0	0	1	0	0	4	1	4	1	0									0	0	0	1	0								1
2150000	2. Midline	2. Transactional	0	1	teal	0		0	1		30	96	0							0	1	0	0	4	1		0	0									0			1									1
2150000	3. Endline	2. Transactional	0	0	teal	0	1	0	1		30	96	0							0	1	0	0	5	1		0	0									0				1								1
2151000	1. Baseline	2. Transactional	0	0	teal	0	0	0	1		16	12	1	0	0	1	0	0	0	1	0	0	0	4	1	0	1	1	1								0	0	0	0	0								0
2151000	2. Midline	2. Transactional	0	1	teal	0	1	0	1		16	12	0							1	0	0	0	4	1		0	1	0								0												0
2152300	1. Baseline	2. Transactional	0	0	magenta	1	0	0	1		38	36	1	0	1	0	0	0	0	1	0	0	0	2	0	2	1	0									0	0	1										1
2152300	2. Midline	2. Transactional	0	1	magenta	1		0	1		38	36	0							1	0	0	0	2	0		0	0									0												0
2152300	3. Endline	2. Transactional	0	0	magenta	1	1	0	1		38	36	0							1	0	0	0	2	0		0	0									0												0
2170000	1. Baseline	2. Transactional	0	0	teal	0	0	0	1		20	24	1	0	0	0	1	0	0	1	0	0	0	1	0	1	1	0									0	1											1
2170000	2. Midline	2. Transactional	0	1	teal	0		0	1		20	24	0							1	0	0	0	2	0		0	1	1				1				1				1								1
2170000	3. Endline	2. Transactional	0	0	teal	0	1	0	1		20	24	0							1	0	0	0	2	0		0	1	0								0	1			1								1
2171000	1. Baseline	2. Transactional	0	0	teal	0	0	0	1		20	24	1	0	0	1	0	0	0	1	0	0	0	2	0	1	1	0									0	1	0										1
2171000	2. Midline	2. Transactional	0	1	teal	0		0	1		20	24	0							0	0	0	0	2	0		0	1	0								0	1		1									1
2171000	3. Endline	2. Transactional	0	0	teal	0	1	0	1		20	24	0							1	0	0	0	3	1		0	0									0	1		1									1
2171100	1. Baseline	2. Transactional	0	0	teal	0	0	0	1		29	156	1	0	1	0	0	0	0	1	0	0	0	5	1	4	1	0									0	0	1	0	0	0							1
2171100	2. Midline	2. Transactional	0	1	teal	0		0	1		29	156	0							1	0	0	0	5	1		0	1	1								0		1										1
2171100	3. Endline	2. Transactional	0	0	teal	0	1	0	1		29	156	0							1	0	0	0	5	1		0	0									0												0
2171120	1. Baseline	2. Transactional	1	0	magenta	1	0	0	1		36	108	1	0	0	1	0	0	0	1	0	0	0	4	1	1	1	1	0								0	1	1	1	1								1
2171121	1. Baseline	2. Transactional	0	0	magenta	1	0	0	1		19	48	1	0	0	1	0	0	0	1	0	0	0	4	1	1	1	0									0	1	1	0	1								1
2171121	2. Midline	2. Transactional	0	1	magenta	1	1	0	1		19	48	0							1	0	0	0	4	1		0	0									0												0
2171122	1. Baseline	2. Transactional	0	0	teal	0	0	0	1		21	24	1	0	0	0	1	0	0	1	0	0	0	3	1	1	0	1	1								0	0	0	0									0
2171122	2. Midline	2. Transactional	0	1	teal	0	1	0	1		21	24	0							1	0	0	0	3	1		0	1	0								0		1	1									1
2171123	1. Baseline	2. Transactional	0	0	magenta	1	0	0	1		23	60	1	0	0	0	1	0	0	1	0	0	0	4	1	1	1	0									0	0	0	0	0								0
2171123	2. Midline	2. Transactional	0	1	magenta	1		0	1		23	60	0							1	0	0	0	4	1		0	0									0												0
2171123	3. Endline	2. Transactional	0	0	magenta	1	1	0	1		23	60	0							1	0	0	0	4	1		0	0									0												0
2171130	1. Baseline	2. Transactional	0	0	magenta	1	0	0	1		30	84	1	0	0	0	1	0	0	1	0	0	0	3	1	1	1	0									0	0	0	0									0
2171130	3. Endline	2. Transactional	0	0	magenta	1	1	0	1		30	84	0							1	0	0	0	4	1		0	1	1				1				1				1								1
2171200	1. Baseline	2. Transactional	0	0	teal	0	0	0	1		24	70	1	0	0	0	1	0	0	1	0	0	0	3	1	1	1	1	0								0	1	0	0									1
2171200	2. Midline	2. Transactional	0	1	teal	0		0	1		24	70	0							1	0	0	0	3	1		0	1	1								0	1		1									1
2171200	3. Endline	2. Transactional	0	0	teal	0	1	0	1		24	70	0							1	0	0	0	3	1		0	1	1								0	1	1	1	1								1
2171210	1. Baseline	2. Transactional	0	0	teal	0	0	0	1		36	120	1	0	1	0	0	0	0	1	0	0	0	3	1	3	1	0									0	1	0	0									1
2171210	2. Midline	2. Transactional	0	1	teal	0		0	1		36	120	0							1	0	0	0	4	1		0	1	0								0												0
2171210	3. Endline	2. Transactional	0	0	teal	0	1	0	1		36	120	0							1	0	0	0	3	1		0	0									0												0
2171230	1. Baseline	2. Transactional	0	0	magenta	1	0	0	1		26	36	1	0	1	0	0	0	0	1	0	0	0	4	1	3	1	0									0	1	1	0	1								1
2171230	2. Midline	2. Transactional	0	1	magenta	1		0	1		26	36	0							1	0	0	0	4	1		0	1	0			0					0			1									1
2171230	3. Endline	2. Transactional	0	0	magenta	1	1	0	1		26	36	0							1	0	0	0	4	1		0	0									0												0
2171232	1. Baseline	2. Transactional	0	0	teal	0	0	0	1		20	36	1	0	1	0	0	0	0	1	0	0	0	4	1	0	1	0									0	0	1	1	0								1
2171232	2. Midline	2. Transactional	0	1	teal	0		0	1		20	36	0							1	0	0	0	5	1		0	1	1								0	1											1
2171232	3. Endline	2. Transactional	0	0	teal	0	1	0	1		20	36	0							1	0	0	0	4	1		0	1	0								0				1								1
2171300	1. Baseline	2. Transactional	0	0	magenta	1	0	0	1		32	180	1	0	1	0	0	0	0	1	0	0	0	2	0	2	1	1	1								0	1	1										1
2171300	2. Midline	2. Transactional	0	1	magenta	1	1	0	1		32	180	0							1	0	0	0	2	0		0	1	1	1							1	1											1
2171310	1. Baseline	2. Transactional	0	0	teal	0	0	0	1		23	24	1	0	0	1	0	0	0	1	0	0	0	2	0	1	1	0									0	1	1										1
2171310	2. Midline	2. Transactional	0	1	teal	0	1	0	1		23	24	0							1	0	0	0	2	0		0	1	1								0	1	1		1								1
2171320	1. Baseline	2. Transactional	0	0	teal	0	0	0	1		25	36	1	0	1	0	0	0	0	1	0	0	0	3	1	1	1	0									0	0	1	0									1
2171320	2. Midline	2. Transactional	0	1	teal	0		0	1		25	36	0							1	0	0	0	3	1		0	0									0		1										1
2171320	3. Endline	2. Transactional	0	0	teal	0	1	0	1		25	36	0							1	0	0	0	3	1		0	0									0												0
2172100	1. Baseline	2. Transactional	0	0	teal	0	0	0	1		21	24	1	0	0	0	1	0	0	1	0	0	0	2	0	0	0	1	0								0	1	1										1
2172100	2. Midline	2. Transactional	0	1	teal	0		0	1		21	24	0							1	0	0	0	2	0		0	1	1								0												0
2172100	3. Endline	2. Transactional	0	0	teal	0	1	0	1		21	24	0							1	0	0	0	3	1		0	1	1								0												0
2172120	1. Baseline	2. Transactional	0	0	teal	0	0	0	1		21	24	1	0	0	1	0	0	0	1	0	0	0	1	0	1	1	1	0								0	1											1
2172120	2. Midline	2. Transactional	0	1	teal	0		0	1		21	24	0							1	0	0	0	1	0		0	1	1								0	1											1
2172120	3. Endline	2. Transactional	0	0	teal	0	1	0	1		21	24	0							1	0	0	0	1	0		0	1	1								0	1											1
2172200	1. Baseline	2. Transactional	0	0	teal	0	0	0	1		31	12	1	0	1	0	0	0	0	1	0	0	0	4	1	1	1	0									0	0	1	0	0								1
2172200	2. Midline	2. Transactional	0	1	teal	0		0	1		32	12	0							1	0	0	0	4	1		0	0									0	1			1								1
2172200	3. Endline	2. Transactional	0	0	teal	0	1	0	1		32	12	0							1	0	0	0	4	1		0	0									0				1								1
2172210	1. Baseline	2. Transactional	0	0	teal	0	0	0	1		36	24	1	0	1	0	0	0	0	1	0	0	0	4	1	2	1	0									0	0	0	0	0								0
2172210	2. Midline	2. Transactional	0	1	teal	0		0	1		36	24	0							1	0	0	0	4	1		0	0									0												0
2172210	3. Endline	2. Transactional	0	0	teal	0	1	0	1		36	24	0							1	0	0	0	4	1		0	0									0		1										1
2172220	1. Baseline	2. Transactional	0	0	magenta	1	0	0	1		17	7	1	0	1	0	0	0	0	1	0	0	0	3	1	0	0	0									0	0	0	1									1
2172220	2. Midline	2. Transactional	0	1	magenta	1		0	1		18	7	0							1	0	0	0	4	1		0	0									0												0
2172220	3. Endline	2. Transactional	0	0	magenta	1	1	0	1		18	7	0							1	0	0	0	3	1		0	0									0												0
2172222	1. Baseline	2. Transactional	0	0	magenta	1	0	0	1		21	36	1	0	0	1	0	0	0	1	0	0	0	2	0	1	1	1	0								0	1	1										1
2172222	2. Midline	2. Transactional	0	1	magenta	1		0	1		21	36	0							1	0	0	0	2	0		0	1	1	1							1	1	1										1
2172222	3. Endline	2. Transactional	0	0	magenta	1	1	0	1		21	36	0							1	0	0	0	2	0		0	1	1	1	1						1	1	1										1
2172230	1. Baseline	2. Transactional	0	0	teal	0	0	0	1		28	24	1	0	0	1	0	0	0	1	0	0	0	3	1	2	1	1	1								0	0	0	0									0
2172230	2. Midline	2. Transactional	0	1	teal	0	1	0	1		28	24	0							1	0	0	0	3	1		0	1	1								0		1	1									1
2172300	1. Baseline	2. Transactional	0	0	magenta	1	0	0	1		27	48	1	0	0	0	1	0	0	1	0	0	0	4	1	0	0	0									0	0	0	0	0								0
2172300	2. Midline	2. Transactional	0	1	magenta	1		0	1		27	48	0							1	0	0	0	4	1		0	0									0		1										1
2172300	3. Endline	2. Transactional	0	0	magenta	1	1	0	1		27	48	0							1	0	0	0	4	1		0	0									0												0
2173000	1. Baseline	2. Transactional	0	0	magenta	1	0	0	1		23	18	1	0	0	0	1	0	0	1	0	0	0	5	1	0	0	1	0								0	0	0	0	0	0							0
2173000	2. Midline	2. Transactional	0	1	magenta	1	1	0	1		23	18	0							1	0	0	0	6	1		0	0									0												0
2173100	1. Baseline	2. Transactional	0	0	magenta	1	0	0	1		29	8	1	1	0	0	0	0	0	1	0	0	0	2	0	0	1	1	0								0	0	0										0
2173100	2. Midline	2. Transactional	0	1	magenta	1		0	1		29	8	0							1	0	0	0	2	0		0	0									0			1									1
2173100	3. Endline	2. Transactional	0	0	magenta	1	1	0	1		29	8	0							1	0	0	0	2	0		0	0									0												0
2173110	1. Baseline	2. Transactional	0	0	teal	0	0	0	1		30	36	1	0	0	0	1	0	0	1	0	0	0	3	1	0	0	0									0	0	0	0									0
2173110	2. Midline	2. Transactional	0	1	teal	0		0	1		30	36	0							1	0	0	0	3	1		0	1	0								0	1		1									1
2173110	3. Endline	2. Transactional	0	0	teal	0	1	0	1		30	36	0							1	0	0	0	3	1		0	1	1								0	1				1							1
2173112	1. Baseline	2. Transactional	0	0	teal	0	0	0	1		21	60	1	0	0	0	1	0	0	1	0	0	0	2	0	0	0	0									0	0	0										0
2173112	2. Midline	2. Transactional	0	1	teal	0		0	1		21	60	0							1	0	0	0	2	0		0	0									0												0
2173112	3. Endline	2. Transactional	0	0	teal	0	1	0	1		21	60	0							1	0	0	0	2	0		0	0									0		1										1
2173120	1. Baseline	2. Transactional	0	0	teal	0	0	0	1		35	48	1	0	1	0	0	0	0	1	0	0	0	3	1	2	1	0									0	0	1	0									1
2173120	2. Midline	2. Transactional	0	1	teal	0	1	0	1		35	48	0							1	0	0	0	4	1		0	1	0								0			1									1
2173121	1. Baseline	2. Transactional	0	0	teal	0	0	0	1		30	36	1	0	0	1	0	0	0	1	0	0	0	3	1	1	1	0									0	0	0	1									1
2173121	2. Midline	2. Transactional	0	1	teal	0		0	1		30	36	0							1	0	0	0	3	1		0	1	1								0												0
2173121	3. Endline	2. Transactional	0	0	teal	0	1	0	1		30	36	0							1	0	0	0	3	1		0	0									0			1									1
2173130	1. Baseline	2. Transactional	0	0	teal	0	0	0	1		28	24	1	1	0	0	0	0	0	1	0	0	0	4	1	3	1	1	1								0	0	1	0	0								1
2173130	2. Midline	2. Transactional	0	1	teal	0		0	1		28	24	0							1	0	0	0	4	1		0	1	1								0	1	1										1
2173130	3. Endline	2. Transactional	0	0	teal	0	1	0	1		28	24	0							1	0	0	0	4	1		0	1	1								0	1	1	1	1								1
2173131	1. Baseline	2. Transactional	0	0	magenta	1	0	0	1		40	12	1	0	0	1	0	0	0	1	0	0	0	4	1	4	1	1	0								0	1	0	0	0								1
2173131	2. Midline	2. Transactional	0	1	magenta	1		0	1		40	12	0							1	0	0	0	4	1		0	0					1				1				1								1
2173131	3. Endline	2. Transactional	0	0	magenta	1	1	0	1		40	12	0							1	0	0	0	4	1		0	1	1	1			1				1	1			1								1
2173132	1. Baseline	2. Transactional	0	0	teal	0	0	0	1		37	24	1	1	0	0	0	0	0	1	0	0	0	4	1	3	1	1	0								0	0	0	0	0								0
2173132	2. Midline	2. Transactional	0	1	teal	0		0	1		37	24	0							1	0	0	0	4	1		0	0									0	1											1
2173132	3. Endline	2. Transactional	0	0	teal	0	1	0	1		37	24	0							1	0	0	0	4	1		0	0									0												0
2173133	1. Baseline	2. Transactional	0	0	teal	0	0	0	1		17	24	1	0	1	0	0	0	0	1	0	0	0	3	1	1	1	0									0	1	0	1									1
2173133	2. Midline	2. Transactional	0	1	teal	0		0	1		17	24	0							1	0	0	0	3	1		0	0									0	1											1
2173133	3. Endline	2. Transactional	0	0	teal	0	1	0	1		17	24	0							1	0	0	0	3	1		0	1	0								0	1											1
2173212	1. Baseline	2. Transactional	1	0	teal	0	0	0	1		38	192	1	0	0	1	0	0	0	1	0	0	0	7	1	6	1	1	1								0	0	0	1	0	1	0	1					1
2173220	1. Baseline	2. Transactional	0	0	magenta	1	0	0	1		18	12	1	0	0	1	0	0	0	1	0	0	0	3	1	0	1	0									0	0	0	0									0
2173220	2. Midline	2. Transactional	0	1	magenta	1		0	1		18	12	0							1	0	0	0	3	1		0	0									0		1										1
2173220	3. Endline	2. Transactional	0	0	magenta	1	1	0	1		18	12	0							1	0	0	0	3	1		0	1	1								0		1										1
2173221	1. Baseline	2. Transactional	0	0	teal	0	0	0	1		36	84	1	0	0	1	0	0	0	1	0	0	0	2	0	2	1	1	0								0	0	0										0
2173221	2. Midline	2. Transactional	0	1	teal	0		0	1		36	84	0							1	0	0	0	2	0		0	1	1								0	1											1
2173221	3. Endline	2. Transactional	0	0	teal	0	1	0	1		36	84	0							1	0	0	0	3	1		0	1	1								0												0
2173222	1. Baseline	2. Transactional	0	0	teal	0	0	0	1		28	24	1	0	0	1	0	0	0	1	0	0	0	4	1	3	1	0									0	0	0	1	0								1
2173222	2. Midline	2. Transactional	0	1	teal	0		0	1		28	24	0							1	0	0	0	4	1		0	1	1								0	1	1	1									1
2173222	3. Endline	2. Transactional	0	0	teal	0	1	0	1		28	24	0							1	0	0	0	4	1		0	1	1								0		1	1									1
2173223	1. Baseline	2. Transactional	0	0	magenta	1	0	0	1		17	36	1	0	0	1	0	0	0	1	0	0	0	1	0	0	1	1	0								0	0											0
2173223	2. Midline	2. Transactional	0	1	magenta	1		0	1		18	36	0							1	0	0	0	1	0		0	1	0								0												0
2173223	3. Endline	2. Transactional	0	0	magenta	1	1	0	1		18	36	0							0	0	0	0	1	0		0	0									0												0
2173300	1. Baseline	2. Transactional	1	0	magenta	1	0	0	1		18	24	1	0	0	1	0	0	0	1	0	0	0	2	0	0	1	0									0	0	0										0
2173310	1. Baseline	2. Transactional	0	0	teal	0	0	0	1		21	24	1	0	0	1	0	0	0	1	0	0	0	6	1	1	1	0									0	0	0	0	0	0	0						0
2173310	2. Midline	2. Transactional	0	1	teal	0	1	0	1		21	24	0							1	0	0	0	6	1		0	0									0					1							1
2173313	1. Baseline	2. Transactional	0	0	magenta	1	0	0	1		20	48	1	0	0	1	0	0	0	1	0	0	0	9	1	2	1	0									0	1	0	0	0	0	0	1	0	0			1
2173313	2. Midline	2. Transactional	0	1	magenta	1		0	1		20	48	0							1	0	0	0	9	1		0	1	0								0	1	1				1						1
2173313	3. Endline	2. Transactional	0	0	magenta	1	1	0	1		20	48	0							1	0	0	0	9	1		0	1	1								0	1	1	1		1	1						1
2180000	1. Baseline	2. Transactional	0	0	teal	0	0	0	1		29	156	1	0	0	1	0	0	0	1	0	0	0	6	1	3	1	1	0								0	0	0	1	0	0	1						1
2180000	2. Midline	2. Transactional	0	1	teal	0		0	1		30	156	0							1	0	0	0	6	1		0	1	0								0		1	1			1						1
2180000	3. Endline	2. Transactional	0	0	teal	0	1	0	1		30	156	0							1	0	0	0	6	1		0	1	1								0	1	1	1		1	1						1
2181000	1. Baseline	2. Transactional	0	0	teal	0	0	0	1		35	36	1	0	0	1	0	0	0	1	0	0	0	5	1	5	1	1	0								0	1	1	1	0	0							1
2181000	2. Midline	2. Transactional	0	1	teal	0		0	1		35	36	0							1	0	0	0	5	1		0	1	0								0		1	1		1							1
2181000	3. Endline	2. Transactional	0	0	teal	0	1	0	1		35	36	0							0	0	0	0	8	1		0	0									0					1							1
2181100	1. Baseline	2. Transactional	0	0	teal	0	0	0	1		20	48	1	0	1	0	0	0	0	1	0	0	0	5	1	1	1	0									0	1	0	0	0	0							1
2181100	2. Midline	2. Transactional	0	1	teal	0		0	1		20	48	0							1	0	0	0	5	1		0	1	1								0	1											1
2181100	3. Endline	2. Transactional	0	0	teal	0	1	0	1		20	48	0							1	0	0	0	5	1		0	0									0			1									1
2181130	1. Baseline	2. Transactional	0	0	teal	0	0	0	1		25	24	1	0	0	0	1	0	0	1	0	0	0	4	1	0	1	1	1								0	0	1	1	0								1
2181130	2. Midline	2. Transactional	0	1	teal	0	1	0	1		25	24	0							1	0	0	0	5	1		0	1	1								0	1											1
2181131	1. Baseline	2. Transactional	0	0	magenta	1	0	0	1		22	60	1	0	0	0	1	0	0	1	0	0	0	7	1	0	1	1	1								0	1	0	0	0	0	0	0					1
2181131	2. Midline	2. Transactional	0	1	magenta	1	1	0	1		22	60	0							1	0	0	0	7	1		0	0			1						1		1										1
2181132	1. Baseline	2. Transactional	0	0	teal	0	0	0	1		30	12	1	0	0	0	1	0	0	1	0	0	0	3	1	1	1	0									0	0	1	0									1
2181132	2. Midline	2. Transactional	0	1	teal	0	1	0	1		30	12	0							1	0	0	0	3	1		0	1	1								0				1								1
2181133	1. Baseline	2. Transactional	0	0	teal	0	0	0	1		27	60	1	0	1	0	0	0	0	1	0	0	0	5	1	5	1	1	0								0	1	0	0	0	0							1
2181133	2. Midline	2. Transactional	0	1	teal	0	1	0	1		27	60	0							1	0	0	0	5	1		0	1	0								0	1	1		1								1
2181200	1. Baseline	2. Transactional	0	0	teal	0	0	0	1		33	84	1	0	1	0	0	0	0	1	0	0	0	4	1	4	1	1	0								0	0	0	1	1								1
2181200	2. Midline	2. Transactional	0	1	teal	0		0	1		33	84	0							1	0	0	0	4	1		0	1	0								0	1		1	1								1
2181200	3. Endline	2. Transactional	0	0	teal	0	1	0	1		33	84	0							1	0	0	0	5	1		0	0									0												0
2181230	1. Baseline	2. Transactional	0	0	teal	0	0	0	1		27	4	1	0	1	0	0	0	0	1	0	0	0	5	1	4	1	0									0	1	0	0	0	1							1
2181230	2. Midline	2. Transactional	0	1	teal	0	1	0	1		27	4	0							0	0	0	0	5	1		0	0									0	1											1
2181233	1. Baseline	2. Transactional	0	0	teal	0	0	0	1		34	6	1	0	1	0	0	0	0	1	0	0	0	4	1	3	1	0									0	0	0	0	0								0
2181233	2. Midline	2. Transactional	0	1	teal	0		0	1		33	6	0							1	0	0	0	4	1		0	1	0								0		1										1
2181233	3. Endline	2. Transactional	0	0	teal	0	1	0	1		33	6	0							1	0	0	0	4	1		0	0									0												0
2181311	1. Baseline	2. Transactional	0	0	magenta	1	0	0	1		24	24	1	0	0	0	1	0	0	1	0	0	0	1	0	0	0	0									0	0											0
2181311	2. Midline	2. Transactional	0	1	magenta	1		0	1		24	24	0							1	0	0	0	3	1		0	1	1				1				1		1		1								1
2181311	3. Endline	2. Transactional	0	0	magenta	1	1	0	1		24	24	0							1	0	0	0	2	0		0	1	1				1				1				1								1
2181313	1. Baseline	2. Transactional	0	0	teal	0	0	0	1		23	36	1	0	0	0	1	0	0	1	0	0	0	3	1	0	1	0									0	0	0	0									0
2181313	2. Midline	2. Transactional	0	1	teal	0		0	1		23	36	0							1	0	0	0	3	1		0	1	0								0	1											1
2181313	3. Endline	2. Transactional	0	0	teal	0	1	0	1		23	36	0							1	0	0	0	3	1		0	1	1								0	1											1
2182000	1. Baseline	2. Transactional	0	0	magenta	1	0	0	1		38	36	1	0	1	0	0	0	0	1	0	0	0	2	0	2	1	1	0								0	0	1										1
2182000	2. Midline	2. Transactional	0	1	magenta	1		0	1		44	36	0							0	1	0	0	2	0		0	0									0	1											1
2182000	3. Endline	2. Transactional	0	0	magenta	1	1	0	1		44	36	0							1	0	0	0	2	0		0	1	1	1							1	1											1
2183000	1. Baseline	2. Transactional	0	0	magenta	1	0	0	1		24	32	1	0	0	0	1	0	0	1	0	0	0	6	1	0	0	0									0	0	0	0	0	0	0						0
2183000	2. Midline	2. Transactional	0	1	magenta	1		0	1		24	32	0							1	0	0	0	7	1		0	1	1			1					1			1									1
2183000	3. Endline	2. Transactional	0	0	magenta	1	1	0	1		24	32	0							0	0	0	0	7	1		0	0		1							1	1											1
2190000	1. Baseline	2. Transactional	1	0	magenta	1	0	0	1		28		1	1	0	0	0	0	0	1	0	0	0	3	1	5	1	0									0	1	0	0									1
2192000	1. Baseline	2. Transactional	0	0	magenta	1	0	0	1		32	36	1	1	0	0	0	0	0	0	0	0	1	5	1	5	1	1	0								0	1	0	0	0	1							1
2192000	2. Midline	2. Transactional	0	1	magenta	1	1	0	1		32	36	0							0	0	0	1	5	1		0	1	1								0			1		1							1
2200000	1. Baseline	2. Transactional	0	0	teal	0	0	0	1		30	6	1	0	1	0	0	0	0	1	0	0	0	3	1	2	1	0									0	0	0	1									1
2200000	2. Midline	2. Transactional	0	1	teal	0		0	1		30	6	0							1	0	0	0	3	1		0	1	1								0	1											1
2200000	3. Endline	2. Transactional	0	0	teal	0	1	0	1		30	6	0							1	0	0	0	3	1		0	0									0	1	1										1
2201000	1. Baseline	2. Transactional	0	0	teal	0	0	0	1		24	60	1	0	0	0	1	0	0	1	0	0	0	3	1	1	1	0									0	0	0	1									1
2201000	3. Endline	2. Transactional	0	0	teal	0	1	0	1		24	60	0							1	0	0	0	3	1		0	0									0	1											1
2202000	1. Baseline	2. Transactional	0	0	magenta	1	0	0	1		21	12	1	0	1	0	0	0	0	1	0	0	0	2	0	1	1	1	0								0	0	0										0
2202000	2. Midline	2. Transactional	0	1	magenta	1	1	0	1		21	12	0							1	0	0	0	2	0		0	1	0								0		1										1
2210000	1. Baseline	2. Transactional	0	0	magenta	1	0	0	1		23	36	1	0	0	0	1	0	0	1	0	0	0	3	1	0	0	1	0								0	1	1	1									1
2210000	2. Midline	2. Transactional	0	1	magenta	1		0	1		23	36	0							0	0	0	0	3	1		0	1	1								0	1											1
2210000	3. Endline	2. Transactional	0	0	magenta	1	1	0	1		23	36	0							0	0	0	0	5	1		0	1	1								0												0
2211000	1. Baseline	2. Transactional	0	0	magenta	1	0	0	1		19	48	1	0	1	0	0	0	0	1	0	0	0	2	0	1	1	1	0								0	0	0										0
2211000	2. Midline	2. Transactional	0	1	magenta	1	1	0	1		21	48	0							1	0	0	0	2	0		0	0									0	1	1										1
2212000	1. Baseline	2. Transactional	0	0	magenta	1	0	0	1		21	48	1	0	1	0	0	0	0	1	0	0	0	1	0	0	0	0									0	0											0
2212000	2. Midline	2. Transactional	0	1	magenta	1	1	0	1		21	48	0							1	0	0	0	2	0		0	1	1	1							1	1											1
2212120	1. Baseline	2. Transactional	0	0	magenta	1	0	0	1		21	24	1	0	0	0	1	0	0	1	0	0	0	3	1	1	1	1	1								0	1	0	1									1
2212120	2. Midline	2. Transactional	0	1	magenta	1		0	1		21	24	0							1	0	0	0	3	1		0	1	1								0	1		1									1
2212120	3. Endline	2. Transactional	0	0	magenta	1	1	0	1		21	24	0							1	0	0	0	3	1		0	1	1	1		1					1	1		1									1
2212121	1. Baseline	2. Transactional	0	0	teal	0	0	0	1		20	24	1	0	0	0	1	0	0	1	0	0	0	2	0	1	1	0									0	1	0										1
2212121	2. Midline	2. Transactional	0	1	teal	0		0	1		20	24	0							1	0	0	0	3	1		0	0									0	1											1
2212121	3. Endline	2. Transactional	0	0	teal	0	1	0	1		20	24	0							1	0	0	0	2	0		0	0									0		1										1
[truncated: 910 more rows]
[truncated: 79 more columns]
